# Supplementary material for: (μ-trans-1,2-Di-4-pyridylethyl­ene-κ2 N:N′)bis­[bis­(N,N-diethyl­dithio­carbamato-κ2 S,S′)zinc(II)] chloro­form solvate
Source: Acta Crystallogr Sect E Struct Rep Online. 2009 Oct 31;65(Pt 11):m1472–3. doi: 10.1107/S1600536809044237 (PMC2971174; doi:10.1107/S1600536809044237)
Supplement: Supplementary file 1 [file e-65-m1472-sup1.cif]

##############################################################################
###                                                                        ###
###        Electronic paper (Acta Crystallographica Section E)             ###
###                                                                        ###
##############################################################################
#                                                                            #
# This CIF contains the data in a paper accepted for publication in Acta     #
# Crystallographica Section E. It conforms to the requirements of Notes      #
# for Authors for Section E, and has been peer reviewed under the auspices   #
# of the IUCr Commission on Journals.                                        #
#                                                                            #
# Full details of the Crystallographic Information File format               #
# are given in the paper "The Crystallographic Information File (CIF):       #
# a New Standard Archive File for Crystallography" by S. R. Hall, F. H.      #
# Allen and I. D. Brown [Acta Cryst. (1991), A47, 655-685].                  #
#                                                                            #
# The current version of the core CIF dictionary is obtainable from          #
# ftp://ftp.iucr.org/pub/cif_core.dic. The current version number is 2.4.    #
#                                                                            #
# Software is freely available for graphical display of the structure(s) in  #
# this CIF.  For information consult the CIF home page http://www.iucr.org/  #
# cif/home.html                                                              #
#                                                                            #
# This file may be used for bona fide research purposes within the           #
# scientific community so long as proper attribution is given to the journal # 
# article from which it was obtained.                                        #
#                                                                            #
##############################################################################
                                             
data_global
_audit_creation_method     SHELXL-97
_journal_date_recd_electronic     2009-10-23
_journal_date_accepted     2009-10-24
_journal_name_full     'Acta Crystallographica, Section E'
_journal_year     2009
_journal_volume     65
_journal_issue     11
_journal_page_first     m1472
_journal_page_last     m1473
_journal_paper_category     QM
_journal_coeditor_code     HB5173
_publ_contact_author_name     ' Edward RT Tiekink '
_publ_contact_author_address
;
Department of Chemistry, University of Malaya,
50603 Kuala Lumpur, Malaysia
;
_publ_contact_author_email
;
edward.tiekink@gmail.com
;
_publ_contact_author_fax     ' +60 3 7967 4193 '
_publ_contact_author_phone     ' +60 3 7967 4204 '
_publ_section_title
;\
(\m-<i>trans</i>-1,2-Di-4-pyridylethylene-\k^2^<i>N</i>:<i>N</i>')\
bis[bis(<i>N</i>,<i>N</i>-diethyldithiocarbamato-\k^2^<i>S</i>,<i>S</i>')\
zinc(II)] chloroform solvate
;
loop_
    _publ_author_name
    _publ_author_footnote
    _publ_author_address
    'Arman, Hadi D.' .
;
Department of Chemistry, The University of Texas at San Antonio,
One UTSA Circle, San Antonio, Texas 78249-0698, USA
;
    'Poplaukhin, Pavel' .
;
Chemical Abstracts Service, 2540 Olentangy River Rd,
Columbus, Ohio 43202, USA
;
    'Tiekink, Edward R. T.' .
;
Department of Chemistry, University of Malaya,
50603 Kuala Lumpur, Malaysia
;
data_I
_audit_creation_method     SHELXL-97
_chemical_name_systematic
;
(\m-<i>trans</i>-1,2-Di-4-pyridylethylene-
\k^2^<i>N</i>:<i>N</i>')bis[bis(<i>N</i>,<i>N</i>-
diethyldithiocarbamato-\k^2^<i>S</i>,<i>S</i>')zinc(II)]
chloroform solvate
;
_chemical_name_common     ?
_chemical_formula_moiety     'C32 H50 N6 S8 Zn2, C H Cl3 '
_chemical_formula_sum     'C33 H51 Cl3 N6 S8 Zn2'
_chemical_formula_iupac     '[Zn2 (C5 H10 N S2)4 (C12 H10 N2)], C H Cl3'
_chemical_formula_weight     1025.37
_chemical_melting_point     ?
_symmetry_cell_setting     'orthorhombic'
_symmetry_space_group_name_H-M     'P n a 21 '
_symmetry_space_group_name_Hall     'P 2c -2n'
loop_
    _symmetry_equiv_pos_as_xyz
    'x, y, z'
    '-x, -y, z+1/2'
    'x+1/2, -y+1/2, z'
    '-x+1/2, y+1/2, z+1/2'
_cell_length_a     17.443(3)
_cell_length_b     15.739(3)
_cell_length_c     16.823(3)
_cell_angle_alpha     90
_cell_angle_beta     90
_cell_angle_gamma     90
_cell_volume     4618.5(14)
_cell_formula_units_Z     4
_cell_measurement_reflns_used     19833
_cell_measurement_theta_min     2.1
_cell_measurement_theta_max     40.8
_cell_measurement_temperature     98(2)
_exptl_crystal_description     'block'
_exptl_crystal_colour     'yellow'
_exptl_crystal_size_max     0.35
_exptl_crystal_size_mid     0.21
_exptl_crystal_size_min     0.09
_exptl_crystal_density_diffrn     1.475
_exptl_crystal_density_meas     ?
_exptl_crystal_density_method     'not measured'
_exptl_crystal_F_000     2120
_exptl_absorpt_coefficient_mu     1.606
_exptl_absorpt_correction_type     'multi-scan'
_exptl_absorpt_process_details     '(ABSCOR; Higashi, 1995)'
_exptl_absorpt_correction_T_min     0.824
_exptl_absorpt_correction_T_max     1
_exptl_special_details
;
;
_diffrn_ambient_temperature     98(2)
_diffrn_radiation_type     MoK\a
_diffrn_radiation_wavelength     0.71069
_diffrn_radiation_source     'fine-focus sealed tube'
_diffrn_radiation_monochromator     graphite
_diffrn_measurement_device_type     'Rigaku AFC12\K/SATURN724'
_diffrn_measurement_method     \w
_diffrn_detector_area_resol_mean     ?
_diffrn_reflns_number     36476
_diffrn_reflns_av_R_equivalents     0.050
_diffrn_reflns_av_sigmaI/netI     0.049
_diffrn_reflns_theta_min     2.1
_diffrn_reflns_theta_max     27.5
_diffrn_reflns_theta_full     27.5
_diffrn_measured_fraction_theta_max     0.999
_diffrn_measured_fraction_theta_full     0.999
_diffrn_reflns_limit_h_min     -22
_diffrn_reflns_limit_h_max     22
_diffrn_reflns_limit_k_min     -20
_diffrn_reflns_limit_k_max     20
_diffrn_reflns_limit_l_min     -17
_diffrn_reflns_limit_l_max     21
_diffrn_standards_number     0
_diffrn_standards_interval_count     0
_diffrn_standards_interval_time     ?
_diffrn_standards_decay_%     <1
_refine_special_details
;
Refinement of <i>F</i>^2^ against ALL reflections. The weighted <i>R</i>-factor
<i>wR</i> and goodness of fit <i>S</i> are based on <i>F</i>^2^, conventional
<i>R</i>-factors <i>R</i> are based on <i>F</i>, with <i>F</i> set to zero for
negative <i>F</i>^2^. The threshold expression of <i>F</i>^2^ >
2\s(<i>F</i>^2^) is used only for calculating <i>R</i>-factors(gt) <i>etc</i>.
and is not relevant to the choice of reflections for refinement.
<i>R</i>-factors based on <i>F</i>^2^ are statistically about twice as large
as those based on <i>F</i>, and <i>R</i>- factors based on ALL data will be
even larger.
;
_reflns_number_total     9260
_reflns_number_gt     8995
_reflns_threshold_expression     I>2\s(I)
_refine_ls_structure_factor_coef     Fsqd
_refine_ls_matrix_type     full
_refine_ls_R_factor_all     0.036
_refine_ls_R_factor_gt     0.034
_refine_ls_wR_factor_gt     0.075
_refine_ls_wR_factor_ref     0.075
_refine_ls_goodness_of_fit_ref     1.07
_refine_ls_restrained_S_all     1.07
_refine_ls_number_reflns     9260
_refine_ls_number_parameters     477
_refine_ls_number_restraints     1
_refine_ls_hydrogen_treatment     constr
_refine_ls_weighting_scheme     calc
_refine_ls_weighting_details
         'calc w=1/[\s^2^(Fo^2^)+(0.0266P)^2^+3.3574P] where P=(Fo^2^+2Fc^2^)/3'
_atom_sites_solution_hydrogens     geom
_atom_sites_solution_primary     direct
_atom_sites_solution_secondary     difmap
_refine_ls_shift/su_max     0.001
_refine_ls_shift/su_mean     0.000
_refine_diff_density_max     0.83
_refine_diff_density_min     -0.40
_refine_ls_extinction_method     none
_refine_ls_extinction_coef     ?
_refine_ls_abs_structure_details     'Flack (1983), 3766 Friedel pairs'
_refine_ls_abs_structure_Flack     -0.004(8)
loop_
    _atom_type_symbol
    _atom_type_description
    _atom_type_scat_dispersion_real
    _atom_type_scat_dispersion_imag
    _atom_type_scat_source
    'C' 'C' 0.0033 0.0016
                         'International Tables Vol C Tables 4.2.6.8 and 6.1.1.4'
    'H' 'H' 0.0000 0.0000
                         'International Tables Vol C Tables 4.2.6.8 and 6.1.1.4'
    'N' 'N' 0.0061 0.0033
                         'International Tables Vol C Tables 4.2.6.8 and 6.1.1.4'
    'S' 'S' 0.1246 0.1234
                         'International Tables Vol C Tables 4.2.6.8 and 6.1.1.4'
    'Zn' 'Zn' 0.2839 1.4301
                         'International Tables Vol C Tables 4.2.6.8 and 6.1.1.4'
    'Cl' 'Cl' 0.1484 0.1585
                         'International Tables Vol C Tables 4.2.6.8 and 6.1.1.4'
_computing_data_collection     'CrystalClear (Rigaku/MSC, 2005)'
_computing_cell_refinement     'CrystalClear (Rigaku/MSC, 2005)'
_computing_data_reduction     'CrystalClear (Rigaku/MSC, 2005)'
_computing_structure_solution     'SHELXS97 (Sheldrick, 2008)'
_computing_structure_refinement     'SHELXL97 (Sheldrick, 2008)'
_computing_molecular_graphics     'DIAMOND (Brandenburg, 2006)'
_computing_publication_material     'SHELXL97 (Sheldrick, 2008)'
loop_
    _atom_site_type_symbol
    _atom_site_label
    _atom_site_fract_x
    _atom_site_fract_y
    _atom_site_fract_z
    _atom_site_U_iso_or_equiv
    _atom_site_adp_type
    _atom_site_calc_flag
    _atom_site_refinement_flags
    _atom_site_occupancy
    _atom_site_disorder_assembly
    _atom_site_disorder_group
    Zn Zn1 0.48561(2) 0.46529(2) 0.25986(2) 0.01771(8) Uani d . 1 . .
    Zn Zn2 0.52421(2) 1.04699(2) -0.32727(2) 0.01811(8) Uani d . 1 . .
    S S1 0.37402(5) 0.47688(5) 0.33808(5) 0.02142(17) Uani d . 1 . .
    S S2 0.39216(5) 0.35268(5) 0.20769(5) 0.02060(16) Uani d . 1 . .
    S S3 0.60161(4) 0.38777(5) 0.26719(5) 0.01975(16) Uani d . 1 . .
    S S4 0.58224(5) 0.55975(5) 0.33339(5) 0.02023(16) Uani d . 1 . .
    S S5 0.64756(4) 1.10741(5) -0.32528(6) 0.02142(16) Uani d . 1 . .
    S S6 0.59961(5) 0.96317(5) -0.42580(5) 0.02180(17) Uani d . 1 . .
    S S7 0.40173(5) 1.06415(6) -0.38140(6) 0.02441(18) Uani d . 1 . .
    S S8 0.45491(5) 1.17094(5) -0.24764(5) 0.02131(16) Uani d . 1 . .
    N N1 0.25911(16) 0.38216(17) 0.28033(17) 0.0202(6) Uani d . 1 . .
    N N2 0.71730(16) 0.47956(17) 0.32773(17) 0.0202(6) Uani d . 1 . .
    N N3 0.74526(16) 1.01190(18) -0.40881(17) 0.0220(6) Uani d . 1 . .
    N N4 0.30787(18) 1.1551(2) -0.2899(2) 0.0353(8) Uani d . 1 . .
    N N5 0.47859(15) 0.54237(15) 0.16051(18) 0.0165(6) Uani d . 1 . .
    N N6 0.51719(15) 0.95913(15) -0.2356(2) 0.0179(5) Uani d . 1 . .
    C C1 0.33315(19) 0.40127(18) 0.2750(2) 0.0193(6) Uani d . 1 . .
    C C2 0.22382(19) 0.3145(2) 0.2327(2) 0.0214(7) Uani d . 1 . .
    H H2A 0.1822 0.2877 0.2639 0.026 Uiso calc R 1 . .
    H H2B 0.2627 0.2704 0.2212 0.026 Uiso calc R 1 . .
    C C3 0.1911(3) 0.3475(2) 0.1547(2) 0.0349(9) Uani d . 1 . .
    H H3A 0.1549 0.3937 0.1655 0.052 Uiso calc R 1 . .
    H H3B 0.1644 0.3013 0.1271 0.052 Uiso calc R 1 . .
    H H3C 0.2329 0.3688 0.1212 0.052 Uiso calc R 1 . .
    C C4 0.2053(2) 0.4269(2) 0.3333(2) 0.0259(7) Uani d . 1 . .
    H H4A 0.1555 0.4337 0.3059 0.031 Uiso calc R 1 . .
    H H4B 0.2256 0.4842 0.3452 0.031 Uiso calc R 1 . .
    C C5 0.1932(2) 0.3788(3) 0.4108(2) 0.0343(9) Uani d . 1 . .
    H H5A 0.1758 0.3209 0.3992 0.051 Uiso calc R 1 . .
    H H5B 0.1543 0.4081 0.4428 0.051 Uiso calc R 1 . .
    H H5C 0.2415 0.3766 0.4404 0.051 Uiso calc R 1 . .
    C C6 0.64211(18) 0.4769(2) 0.3119(2) 0.0182(6) Uani d . 1 . .
    C C7 0.7699(2) 0.4104(2) 0.3059(2) 0.0254(7) Uani d . 1 . .
    H H7A 0.8193 0.4351 0.2886 0.030 Uiso calc R 1 . .
    H H7B 0.7480 0.3788 0.2603 0.030 Uiso calc R 1 . .
    C C8 0.7845(2) 0.3483(3) 0.3742(3) 0.0358(9) Uani d . 1 . .
    H H8A 0.8133 0.3771 0.4164 0.054 Uiso calc R 1 . .
    H H8B 0.8143 0.2998 0.3546 0.054 Uiso calc R 1 . .
    H H8C 0.7354 0.3282 0.3954 0.054 Uiso calc R 1 . .
    C C9 0.7508(2) 0.5538(2) 0.3680(2) 0.0243(7) Uani d . 1 . .
    H H9A 0.7268 0.6059 0.3464 0.029 Uiso calc R 1 . .
    H H9B 0.8062 0.5562 0.3555 0.029 Uiso calc R 1 . .
    C C10 0.7411(3) 0.5535(3) 0.4577(2) 0.0343(9) Uani d . 1 . .
    H H10A 0.6868 0.5466 0.4709 0.051 Uiso calc R 1 . .
    H H10B 0.7599 0.6074 0.4796 0.051 Uiso calc R 1 . .
    H H10C 0.7705 0.5064 0.4806 0.051 Uiso calc R 1 . .
    C C11 0.67278(19) 1.0258(2) -0.3888(2) 0.0185(6) Uani d . 1 . .
    C C12 0.7677(2) 0.9474(2) -0.4679(2) 0.0278(8) Uani d . 1 . .
    H H12A 0.8156 0.9656 -0.4944 0.033 Uiso calc R 1 . .
    H H12B 0.7272 0.9430 -0.5090 0.033 Uiso calc R 1 . .
    C C13 0.7798(2) 0.8609(2) -0.4302(2) 0.0340(9) Uani d . 1 . .
    H H13A 0.8204 0.8647 -0.3900 0.051 Uiso calc R 1 . .
    H H13B 0.7948 0.8199 -0.4712 0.051 Uiso calc R 1 . .
    H H13C 0.7321 0.8421 -0.4049 0.051 Uiso calc R 1 . .
    C C14 0.80844(19) 1.0610(2) -0.3729(2) 0.0274(8) Uani d . 1 . .
    H H14A 0.8547 1.0247 -0.3698 0.033 Uiso calc R 1 . .
    H H14B 0.7940 1.0773 -0.3180 0.033 Uiso calc R 1 . .
    C C15 0.8274(2) 1.1405(2) -0.4197(2) 0.0322(8) Uani d . 1 . .
    H H15A 0.8483 1.1245 -0.4716 0.048 Uiso calc R 1 . .
    H H15B 0.8654 1.1741 -0.3905 0.048 Uiso calc R 1 . .
    H H15C 0.7807 1.1742 -0.4272 0.048 Uiso calc R 1 . .
    C C16 0.38029(19) 1.1340(2) -0.3040(2) 0.0212(7) Uani d . 1 . .
    C C17 0.2414(2) 1.1077(3) -0.3288(3) 0.0414(10) Uani d . 1 . .
    H H17A 0.2569 1.0485 -0.3405 0.050 Uiso calc R 1 . .
    H H17B 0.1971 1.1061 -0.2921 0.050 Uiso calc R 1 . .
    C C18 0.2196(3) 1.1518(3) -0.4038(3) 0.0451(11) Uani d . 1 . .
    H H18A 0.2003 1.2087 -0.3914 0.068 Uiso calc R 1 . .
    H H18B 0.1795 1.1191 -0.4309 0.068 Uiso calc R 1 . .
    H H18C 0.2646 1.1564 -0.4384 0.068 Uiso calc R 1 . .
    C C19 0.2882(2) 1.2217(2) -0.2313(2) 0.0301(8) Uani d . 1 . .
    H H19A 0.2416 1.2521 -0.2493 0.036 Uiso calc R 1 . .
    H H19B 0.3306 1.2633 -0.2283 0.036 Uiso calc R 1 . .
    C C20 0.2740(2) 1.1845(3) -0.1493(3) 0.0383(10) Uani d . 1 . .
    H H20A 0.2313 1.1440 -0.1519 0.058 Uiso calc R 1 . .
    H H20B 0.2611 1.2302 -0.1121 0.058 Uiso calc R 1 . .
    H H20C 0.3202 1.1551 -0.1309 0.058 Uiso calc R 1 . .
    C C21 0.47506(18) 0.62720(19) 0.1688(2) 0.0187(6) Uani d . 1 . .
    H H21 0.4723 0.6503 0.2209 0.022 Uiso calc R 1 . .
    C C22 0.47521(19) 0.6821(2) 0.1050(2) 0.0199(7) Uani d . 1 . .
    H H22 0.4718 0.7417 0.1136 0.024 Uiso calc R 1 . .
    C C23 0.48044(18) 0.6501(2) 0.0279(2) 0.0185(6) Uani d . 1 . .
    C C24 0.48146(19) 0.5615(2) 0.0190(2) 0.0209(7) Uani d . 1 . .
    H H24 0.4826 0.5366 -0.0324 0.025 Uiso calc R 1 . .
    C C25 0.48072(18) 0.5108(2) 0.0864(2) 0.0199(7) Uani d . 1 . .
    H H25 0.4818 0.4509 0.0798 0.024 Uiso calc R 1 . .
    C C26 0.48606(19) 0.7044(2) -0.0429(2) 0.0197(7) Uani d . 1 . .
    H H26 0.4815 0.6784 -0.0937 0.024 Uiso calc R 1 . .
    C C27 0.4971(2) 0.7877(2) -0.0400(2) 0.0212(7) Uani d . 1 . .
    H H27 0.5004 0.8129 0.0113 0.025 Uiso calc R 1 . .
    C C28 0.50485(19) 0.8446(2) -0.10882(19) 0.0170(6) Uani d . 1 . .
    C C29 0.5127(2) 0.9317(2) -0.0959(2) 0.0233(7) Uani d . 1 . .
    H H29 0.5140 0.9536 -0.0433 0.028 Uiso calc R 1 . .
    C C30 0.51845(19) 0.9857(2) -0.1599(2) 0.0208(7) Uani d . 1 . .
    H H30 0.5236 1.0448 -0.1500 0.025 Uiso calc R 1 . .
    C C31 0.51125(18) 0.87512(19) -0.2482(2) 0.0197(6) Uani d . 1 . .
    H H31 0.5119 0.8549 -0.3014 0.024 Uiso calc R 1 . .
    C C32 0.5043(2) 0.8172(2) -0.1877(2) 0.0212(7) Uani d . 1 . .
    H H32 0.4992 0.7585 -0.1995 0.025 Uiso calc R 1 . .
    C C33 0.4971(2) 0.7614(3) 0.4505(2) 0.0313(8) Uani d . 1 . .
    H H33 0.5306 0.7820 0.4063 0.038 Uiso calc R 1 . .
    Cl Cl1 0.44088(7) 0.84716(6) 0.48451(7) 0.0425(2) Uani d . 1 . .
    Cl Cl2 0.43669(6) 0.68037(8) 0.41320(8) 0.0503(3) Uani d . 1 . .
    Cl Cl3 0.55577(7) 0.72255(6) 0.52699(7) 0.0431(3) Uani d . 1 . .
loop_
    _atom_site_aniso_label
    _atom_site_aniso_U_11
    _atom_site_aniso_U_22
    _atom_site_aniso_U_33
    _atom_site_aniso_U_12
    _atom_site_aniso_U_13
    _atom_site_aniso_U_23
    Zn1 0.01558(16) 0.02010(16) 0.01744(19) -0.00015(13) 0.00102(15) 0.00359(15)
    Zn2 0.01462(16) 0.02072(17) 0.01900(19) -0.00070(13) 0.00125(15) 0.00434(15)
    S1 0.0177(4) 0.0264(4) 0.0202(4) -0.0051(3) 0.0021(3) -0.0059(3)
    S2 0.0192(4) 0.0200(4) 0.0226(4) -0.0006(3) 0.0035(3) -0.0026(3)
    S3 0.0168(3) 0.0178(3) 0.0247(4) -0.0009(3) 0.0000(3) 0.0002(3)
    S4 0.0200(4) 0.0203(4) 0.0204(4) 0.0006(3) -0.0014(3) -0.0009(3)
    S5 0.0165(3) 0.0225(3) 0.0253(4) -0.0024(3) 0.0019(3) -0.0017(3)
    S6 0.0208(4) 0.0244(4) 0.0202(4) -0.0017(3) 0.0016(3) -0.0008(3)
    S7 0.0187(4) 0.0318(4) 0.0227(4) 0.0054(3) -0.0028(3) -0.0070(4)
    S8 0.0191(4) 0.0207(3) 0.0241(4) -0.0002(3) -0.0003(3) -0.0009(3)
    N1 0.0179(13) 0.0221(13) 0.0206(15) -0.0028(10) 0.0016(11) -0.0041(11)
    N2 0.0175(13) 0.0220(13) 0.0210(15) -0.0029(10) 0.0000(11) 0.0011(11)
    N3 0.0175(14) 0.0279(14) 0.0205(15) 0.0030(11) 0.0009(11) 0.0035(12)
    N4 0.0213(16) 0.0437(19) 0.041(2) 0.0091(14) -0.0024(14) -0.0157(16)
    N5 0.0147(12) 0.0169(12) 0.0178(16) -0.0021(9) -0.0002(10) 0.0002(10)
    N6 0.0172(12) 0.0188(12) 0.0179(14) 0.0014(9) -0.0004(11) 0.0018(11)
    C1 0.0212(15) 0.0160(13) 0.0206(17) -0.0023(11) -0.0013(12) 0.0031(12)
    C2 0.0191(15) 0.0206(15) 0.0246(18) -0.0026(12) -0.0009(13) -0.0035(13)
    C3 0.043(2) 0.0285(18) 0.034(2) 0.0029(16) -0.0098(18) -0.0050(16)
    C4 0.0174(16) 0.0299(17) 0.030(2) -0.0014(13) 0.0040(14) -0.0107(15)
    C5 0.0229(18) 0.054(2) 0.026(2) -0.0052(17) 0.0018(15) -0.0114(18)
    C6 0.0171(15) 0.0217(14) 0.0159(16) -0.0040(12) 0.0006(12) 0.0020(12)
    C7 0.0163(16) 0.0306(17) 0.029(2) 0.0020(13) 0.0011(14) -0.0009(15)
    C8 0.031(2) 0.035(2) 0.041(3) 0.0033(16) -0.0037(18) 0.0049(18)
    C9 0.0196(17) 0.0286(17) 0.0249(19) -0.0063(13) -0.0022(14) 0.0006(14)
    C10 0.039(2) 0.040(2) 0.024(2) -0.0037(18) -0.0075(17) -0.0049(17)
    C11 0.0173(15) 0.0226(15) 0.0156(15) 0.0035(12) 0.0038(12) 0.0048(12)
    C12 0.0229(18) 0.0343(19) 0.026(2) 0.0108(14) 0.0054(15) 0.0014(16)
    C13 0.041(2) 0.037(2) 0.024(2) 0.0156(17) -0.0002(17) -0.0029(16)
    C14 0.0120(15) 0.042(2) 0.028(2) 0.0027(14) -0.0019(13) 0.0044(16)
    C15 0.0198(17) 0.042(2) 0.035(2) -0.0045(15) 0.0030(16) 0.0036(18)
    C16 0.0192(16) 0.0223(15) 0.0222(19) 0.0017(12) -0.0007(13) -0.0006(13)
    C17 0.0250(19) 0.052(2) 0.047(3) 0.0083(17) 0.007(2) -0.008(2)
    C18 0.034(2) 0.050(3) 0.051(3) 0.0033(19) -0.002(2) -0.006(2)
    C19 0.0235(17) 0.0352(18) 0.032(2) 0.0109(14) -0.0013(15) -0.0086(17)
    C20 0.035(2) 0.035(2) 0.046(3) -0.0018(17) 0.0116(19) -0.0060(19)
    C21 0.0184(14) 0.0202(14) 0.0174(16) 0.0011(11) -0.0007(13) -0.0028(13)
    C22 0.0213(16) 0.0183(14) 0.0201(18) 0.0009(12) -0.0032(13) -0.0008(13)
    C23 0.0150(15) 0.0225(16) 0.0181(17) -0.0012(12) -0.0005(12) 0.0012(13)
    C24 0.0198(16) 0.0209(15) 0.0218(18) -0.0029(12) -0.0012(13) -0.0035(14)
    C25 0.0210(16) 0.0191(15) 0.0197(17) -0.0008(12) 0.0002(13) 0.0026(13)
    C26 0.0222(17) 0.0220(15) 0.0149(16) -0.0010(12) -0.0016(12) 0.0019(13)
    C27 0.0250(17) 0.0225(15) 0.0161(16) 0.0000(13) 0.0006(13) -0.0021(13)
    C28 0.0166(15) 0.0185(14) 0.0159(16) 0.0014(12) 0.0021(12) 0.0023(12)
    C29 0.0290(19) 0.0216(16) 0.0192(18) 0.0011(13) 0.0012(14) 0.0007(14)
    C30 0.0227(16) 0.0171(15) 0.0227(18) -0.0007(11) 0.0005(13) 0.0013(13)
    C31 0.0217(15) 0.0206(14) 0.0167(17) -0.0012(12) 0.0002(13) -0.0006(13)
    C32 0.0262(17) 0.0178(14) 0.0196(17) -0.0029(12) 0.0005(14) -0.0003(13)
    C33 0.0268(19) 0.040(2) 0.027(2) -0.0002(16) 0.0031(16) 0.0057(17)
    Cl1 0.0430(6) 0.0343(5) 0.0501(7) 0.0026(4) 0.0076(5) 0.0064(5)
    Cl2 0.0277(5) 0.0651(7) 0.0579(7) -0.0034(5) 0.0009(5) -0.0286(6)
    Cl3 0.0532(7) 0.0335(5) 0.0426(6) -0.0029(4) -0.0174(5) 0.0094(4)
_geom_special_details
;
All s.u.'s (except the s.u. in the dihedral angle between two l.s. planes) are
estimated using the full covariance matrix. The cell s.u.'s are taken into
account individually in the estimation of s.u.'s in distances, angles and
torsion angles; correlations between s.u.'s in cell parameters are only used
when they are defined by crystal symmetry. An approximate (isotropic)
treatment of cell s.u.'s is used for estimating s.u.'s involving l.s. planes.
;
loop_
    _geom_bond_atom_site_label_1
    _geom_bond_atom_site_label_2
    _geom_bond_site_symmetry_2
    _geom_bond_distance
    _geom_bond_publ_flag
    Zn1 N5 . 2.069(3) y
    Zn1 S1 . 2.3567(9) y
    Zn1 S3 . 2.3659(9) y
    Zn1 S2 . 2.5629(9) y
    Zn1 S4 . 2.5654(9) y
    Zn2 N6 . 2.075(3) y
    Zn2 S7 . 2.3381(10) y
    Zn2 S5 . 2.3526(9) y
    Zn2 S6 . 2.4934(10) y
    Zn2 S8 . 2.6575(9) y
    S1 C1 . 1.746(3) ?
    S2 C1 . 1.711(3) ?
    S3 C6 . 1.741(3) ?
    S4 C6 . 1.709(3) ?
    S5 C11 . 1.728(3) ?
    S6 C11 . 1.728(3) ?
    S7 C16 . 1.745(3) ?
    S8 C16 . 1.712(3) ?
    N1 C1 . 1.329(4) ?
    N1 C2 . 1.468(4) ?
    N1 C4 . 1.473(4) ?
    N2 C6 . 1.339(4) ?
    N2 C7 . 1.470(4) ?
    N2 C9 . 1.472(4) ?
    N3 C11 . 1.326(4) ?
    N3 C14 . 1.476(4) ?
    N3 C12 . 1.473(5) ?
    N4 C16 . 1.327(4) ?
    N4 C19 . 1.479(5) ?
    N4 C17 . 1.525(5) ?
    N5 C25 . 1.343(5) ?
    N5 C21 . 1.344(4) ?
    N6 C30 . 1.341(5) ?
    N6 C31 . 1.343(4) ?
    C2 C3 . 1.523(5) ?
    C2 H2A . 0.9900 ?
    C2 H2B . 0.9900 ?
    C3 H3A . 0.9800 ?
    C3 H3B . 0.9800 ?
    C3 H3C . 0.9800 ?
    C4 C5 . 1.522(6) ?
    C4 H4A . 0.9900 ?
    C4 H4B . 0.9900 ?
    C5 H5A . 0.9800 ?
    C5 H5B . 0.9800 ?
    C5 H5C . 0.9800 ?
    C7 C8 . 1.530(5) ?
    C7 H7A . 0.9900 ?
    C7 H7B . 0.9900 ?
    C8 H8A . 0.9800 ?
    C8 H8B . 0.9800 ?
    C8 H8C . 0.9800 ?
    C9 C10 . 1.519(5) ?
    C9 H9A . 0.9900 ?
    C9 H9B . 0.9900 ?
    C10 H10A . 0.9800 ?
    C10 H10B . 0.9800 ?
    C10 H10C . 0.9800 ?
    C12 C13 . 1.517(5) ?
    C12 H12A . 0.9900 ?
    C12 H12B . 0.9900 ?
    C13 H13A . 0.9800 ?
    C13 H13B . 0.9800 ?
    C13 H13C . 0.9800 ?
    C14 C15 . 1.514(5) ?
    C14 H14A . 0.9900 ?
    C14 H14B . 0.9900 ?
    C15 H15A . 0.9800 ?
    C15 H15B . 0.9800 ?
    C15 H15C . 0.9800 ?
    C17 C18 . 1.490(7) ?
    C17 H17A . 0.9900 ?
    C17 H17B . 0.9900 ?
    C18 H18A . 0.9800 ?
    C18 H18B . 0.9800 ?
    C18 H18C . 0.9800 ?
    C19 C20 . 1.519(6) ?
    C19 H19A . 0.9900 ?
    C19 H19B . 0.9900 ?
    C20 H20A . 0.9800 ?
    C20 H20B . 0.9800 ?
    C20 H20C . 0.9800 ?
    C21 C22 . 1.377(5) ?
    C21 H21 . 0.9500 ?
    C22 C23 . 1.396(5) ?
    C22 H22 . 0.9500 ?
    C23 C24 . 1.402(4) ?
    C23 C26 . 1.470(5) ?
    C24 C25 . 1.386(5) ?
    C24 H24 . 0.9500 ?
    C25 H25 . 0.9500 ?
    C26 C27 . 1.326(4) ?
    C26 H26 . 0.9500 ?
    C27 C28 . 1.470(5) ?
    C27 H27 . 0.9500 ?
    C28 C29 . 1.395(5) ?
    C28 C32 . 1.395(5) ?
    C29 C30 . 1.375(5) ?
    C29 H29 . 0.9500 ?
    C30 H30 . 0.9500 ?
    C31 C32 . 1.372(5) ?
    C31 H31 . 0.9500 ?
    C32 H32 . 0.9500 ?
    C33 Cl3 . 1.754(4) ?
    C33 Cl1 . 1.764(4) ?
    C33 Cl2 . 1.769(4) ?
    C33 H33 . 1.0000 ?
loop_
    _geom_angle_atom_site_label_1
    _geom_angle_atom_site_label_2
    _geom_angle_atom_site_label_3
    _geom_angle_site_symmetry_1
    _geom_angle_site_symmetry_3
    _geom_angle
    _geom_angle_publ_flag
    N5 Zn1 S1 . . 110.90(8) ?
    N5 Zn1 S3 . . 113.27(8) ?
    S1 Zn1 S3 . . 135.82(4) ?
    N5 Zn1 S2 . . 95.23(8) ?
    S1 Zn1 S2 . . 73.70(3) ?
    S3 Zn1 S2 . . 101.84(3) ?
    N5 Zn1 S4 . . 95.08(7) ?
    S1 Zn1 S4 . . 103.21(3) ?
    S3 Zn1 S4 . . 73.25(3) ?
    S2 Zn1 S4 . . 169.66(3) ?
    N6 Zn2 S7 . . 108.20(8) ?
    N6 Zn2 S5 . . 108.23(8) ?
    S7 Zn2 S5 . . 142.61(4) ?
    N6 Zn2 S6 . . 99.94(8) ?
    S7 Zn2 S6 . . 106.51(3) ?
    S5 Zn2 S6 . . 74.98(3) ?
    N6 Zn2 S8 . . 95.04(8) ?
    S7 Zn2 S8 . . 72.29(3) ?
    S5 Zn2 S8 . . 96.44(3) ?
    S6 Zn2 S8 . . 164.46(3) ?
    C1 S1 Zn1 . . 86.85(12) ?
    C1 S2 Zn1 . . 81.19(11) ?
    C6 S3 Zn1 . . 87.36(11) ?
    C6 S4 Zn1 . . 81.79(11) ?
    C11 S5 Zn2 . . 85.61(11) ?
    C11 S6 Zn2 . . 81.30(11) ?
    C16 S7 Zn2 . . 88.75(12) ?
    C16 S8 Zn2 . . 79.48(12) ?
    C1 N1 C2 . . 122.3(3) ?
    C1 N1 C4 . . 123.5(3) ?
    C2 N1 C4 . . 114.2(3) ?
    C6 N2 C7 . . 122.5(3) ?
    C6 N2 C9 . . 120.4(3) ?
    C7 N2 C9 . . 117.1(3) ?
    C11 N3 C14 . . 121.5(3) ?
    C11 N3 C12 . . 122.5(3) ?
    C14 N3 C12 . . 116.1(3) ?
    C16 N4 C19 . . 121.1(3) ?
    C16 N4 C17 . . 121.6(3) ?
    C19 N4 C17 . . 117.1(3) ?
    C25 N5 C21 . . 117.7(3) ?
    C25 N5 Zn1 . . 122.1(2) ?
    C21 N5 Zn1 . . 120.1(2) ?
    C30 N6 C31 . . 117.2(3) ?
    C30 N6 Zn2 . . 119.8(2) ?
    C31 N6 Zn2 . . 123.0(3) ?
    N1 C1 S2 . . 121.9(3) ?
    N1 C1 S1 . . 120.6(3) ?
    S2 C1 S1 . . 117.47(19) ?
    N1 C2 C3 . . 112.4(3) ?
    N1 C2 H2A . . 109.1 ?
    C3 C2 H2A . . 109.1 ?
    N1 C2 H2B . . 109.1 ?
    C3 C2 H2B . . 109.1 ?
    H2A C2 H2B . . 107.9 ?
    C2 C3 H3A . . 109.5 ?
    C2 C3 H3B . . 109.5 ?
    H3A C3 H3B . . 109.5 ?
    C2 C3 H3C . . 109.5 ?
    H3A C3 H3C . . 109.5 ?
    H3B C3 H3C . . 109.5 ?
    N1 C4 C5 . . 111.7(3) ?
    N1 C4 H4A . . 109.3 ?
    C5 C4 H4A . . 109.3 ?
    N1 C4 H4B . . 109.3 ?
    C5 C4 H4B . . 109.3 ?
    H4A C4 H4B . . 107.9 ?
    C4 C5 H5A . . 109.5 ?
    C4 C5 H5B . . 109.5 ?
    H5A C5 H5B . . 109.5 ?
    C4 C5 H5C . . 109.5 ?
    H5A C5 H5C . . 109.5 ?
    H5B C5 H5C . . 109.5 ?
    N2 C6 S4 . . 122.2(2) ?
    N2 C6 S3 . . 120.6(2) ?
    S4 C6 S3 . . 117.27(19) ?
    N2 C7 C8 . . 112.9(3) ?
    N2 C7 H7A . . 109.0 ?
    C8 C7 H7A . . 109.0 ?
    N2 C7 H7B . . 109.0 ?
    C8 C7 H7B . . 109.0 ?
    H7A C7 H7B . . 107.8 ?
    C7 C8 H8A . . 109.5 ?
    C7 C8 H8B . . 109.5 ?
    H8A C8 H8B . . 109.5 ?
    C7 C8 H8C . . 109.5 ?
    H8A C8 H8C . . 109.5 ?
    H8B C8 H8C . . 109.5 ?
    N2 C9 C10 . . 114.3(3) ?
    N2 C9 H9A . . 108.7 ?
    C10 C9 H9A . . 108.7 ?
    N2 C9 H9B . . 108.7 ?
    C10 C9 H9B . . 108.7 ?
    H9A C9 H9B . . 107.6 ?
    C9 C10 H10A . . 109.5 ?
    C9 C10 H10B . . 109.5 ?
    H10A C10 H10B . . 109.5 ?
    C9 C10 H10C . . 109.5 ?
    H10A C10 H10C . . 109.5 ?
    H10B C10 H10C . . 109.5 ?
    N3 C11 S6 . . 121.3(3) ?
    N3 C11 S5 . . 121.4(3) ?
    S6 C11 S5 . . 117.29(19) ?
    N3 C12 C13 . . 111.9(3) ?
    N3 C12 H12A . . 109.2 ?
    C13 C12 H12A . . 109.2 ?
    N3 C12 H12B . . 109.2 ?
    C13 C12 H12B . . 109.2 ?
    H12A C12 H12B . . 107.9 ?
    C12 C13 H13A . . 109.5 ?
    C12 C13 H13B . . 109.5 ?
    H13A C13 H13B . . 109.5 ?
    C12 C13 H13C . . 109.5 ?
    H13A C13 H13C . . 109.5 ?
    H13B C13 H13C . . 109.5 ?
    N3 C14 C15 . . 112.5(3) ?
    N3 C14 H14A . . 109.1 ?
    C15 C14 H14A . . 109.1 ?
    N3 C14 H14B . . 109.1 ?
    C15 C14 H14B . . 109.1 ?
    H14A C14 H14B . . 107.8 ?
    C14 C15 H15A . . 109.5 ?
    C14 C15 H15B . . 109.5 ?
    H15A C15 H15B . . 109.5 ?
    C14 C15 H15C . . 109.5 ?
    H15A C15 H15C . . 109.5 ?
    H15B C15 H15C . . 109.5 ?
    N4 C16 S8 . . 122.7(3) ?
    N4 C16 S7 . . 119.7(3) ?
    S8 C16 S7 . . 117.67(19) ?
    C18 C17 N4 . . 109.2(4) ?
    C18 C17 H17A . . 109.8 ?
    N4 C17 H17A . . 109.8 ?
    C18 C17 H17B . . 109.8 ?
    N4 C17 H17B . . 109.8 ?
    H17A C17 H17B . . 108.3 ?
    C17 C18 H18A . . 109.5 ?
    C17 C18 H18B . . 109.5 ?
    H18A C18 H18B . . 109.5 ?
    C17 C18 H18C . . 109.5 ?
    H18A C18 H18C . . 109.5 ?
    H18B C18 H18C . . 109.5 ?
    N4 C19 C20 . . 111.7(3) ?
    N4 C19 H19A . . 109.3 ?
    C20 C19 H19A . . 109.3 ?
    N4 C19 H19B . . 109.3 ?
    C20 C19 H19B . . 109.3 ?
    H19A C19 H19B . . 107.9 ?
    C19 C20 H20A . . 109.5 ?
    C19 C20 H20B . . 109.5 ?
    H20A C20 H20B . . 109.5 ?
    C19 C20 H20C . . 109.5 ?
    H20A C20 H20C . . 109.5 ?
    H20B C20 H20C . . 109.5 ?
    N5 C21 C22 . . 122.9(3) ?
    N5 C21 H21 . . 118.6 ?
    C22 C21 H21 . . 118.6 ?
    C21 C22 C23 . . 119.8(3) ?
    C21 C22 H22 . . 120.1 ?
    C23 C22 H22 . . 120.1 ?
    C22 C23 C24 . . 117.4(3) ?
    C22 C23 C26 . . 123.2(3) ?
    C24 C23 C26 . . 119.4(3) ?
    C25 C24 C23 . . 119.0(3) ?
    C25 C24 H24 . . 120.5 ?
    C23 C24 H24 . . 120.5 ?
    N5 C25 C24 . . 123.1(3) ?
    N5 C25 H25 . . 118.4 ?
    C24 C25 H25 . . 118.4 ?
    C27 C26 C23 . . 123.7(3) ?
    C27 C26 H26 . . 118.2 ?
    C23 C26 H26 . . 118.2 ?
    C26 C27 C28 . . 125.9(3) ?
    C26 C27 H27 . . 117.1 ?
    C28 C27 H27 . . 117.1 ?
    C29 C28 C32 . . 116.9(3) ?
    C29 C28 C27 . . 119.0(3) ?
    C32 C28 C27 . . 124.1(3) ?
    C30 C29 C28 . . 119.6(3) ?
    C30 C29 H29 . . 120.2 ?
    C28 C29 H29 . . 120.2 ?
    N6 C30 C29 . . 123.3(3) ?
    N6 C30 H30 . . 118.3 ?
    C29 C30 H30 . . 118.3 ?
    N6 C31 C32 . . 123.0(3) ?
    N6 C31 H31 . . 118.5 ?
    C32 C31 H31 . . 118.5 ?
    C31 C32 C28 . . 120.0(3) ?
    C31 C32 H32 . . 120.0 ?
    C28 C32 H32 . . 120.0 ?
    Cl3 C33 Cl1 . . 110.7(2) ?
    Cl3 C33 Cl2 . . 110.9(2) ?
    Cl1 C33 Cl2 . . 109.6(2) ?
    Cl3 C33 H33 . . 108.5 ?
    Cl1 C33 H33 . . 108.5 ?
    Cl2 C33 H33 . . 108.5 ?
loop_
    _geom_torsion_atom_site_label_1
    _geom_torsion_atom_site_label_2
    _geom_torsion_atom_site_label_3
    _geom_torsion_atom_site_label_4
    _geom_torsion_site_symmetry_1
    _geom_torsion_site_symmetry_2
    _geom_torsion_site_symmetry_3
    _geom_torsion_site_symmetry_4
    _geom_torsion
    _geom_torsion_publ_flag
    N5 Zn1 S1 C1 . . . . 84.10(13) ?
    S3 Zn1 S1 C1 . . . . -95.67(11) ?
    S2 Zn1 S1 C1 . . . . -5.33(11) ?
    S4 Zn1 S1 C1 . . . . -175.12(11) ?
    N5 Zn1 S2 C1 . . . . -104.77(13) ?
    S1 Zn1 S2 C1 . . . . 5.50(11) ?
    S3 Zn1 S2 C1 . . . . 140.11(11) ?
    S4 Zn1 S2 C1 . . . . 79.5(2) ?
    N5 Zn1 S3 C6 . . . . 84.91(14) ?
    S1 Zn1 S3 C6 . . . . -95.33(12) ?
    S2 Zn1 S3 C6 . . . . -174.04(11) ?
    S4 Zn1 S3 C6 . . . . -3.45(11) ?
    N5 Zn1 S4 C6 . . . . -109.25(13) ?
    S1 Zn1 S4 C6 . . . . 137.86(11) ?
    S3 Zn1 S4 C6 . . . . 3.54(11) ?
    S2 Zn1 S4 C6 . . . . 66.5(2) ?
    N6 Zn2 S5 C11 . . . . 90.19(14) ?
    S7 Zn2 S5 C11 . . . . -103.21(12) ?
    S6 Zn2 S5 C11 . . . . -5.53(11) ?
    S8 Zn2 S5 C11 . . . . -172.33(11) ?
    N6 Zn2 S6 C11 . . . . -100.79(13) ?
    S7 Zn2 S6 C11 . . . . 146.70(11) ?
    S5 Zn2 S6 C11 . . . . 5.58(11) ?
    S8 Zn2 S6 C11 . . . . 63.49(16) ?
    N6 Zn2 S7 C16 . . . . 81.52(14) ?
    S5 Zn2 S7 C16 . . . . -85.08(13) ?
    S6 Zn2 S7 C16 . . . . -171.80(12) ?
    S8 Zn2 S7 C16 . . . . -8.02(11) ?
    N6 Zn2 S8 C16 . . . . -99.21(14) ?
    S7 Zn2 S8 C16 . . . . 8.31(12) ?
    S5 Zn2 S8 C16 . . . . 151.76(12) ?
    S6 Zn2 S8 C16 . . . . 96.33(16) ?
    S1 Zn1 N5 C25 . . . . -118.7(2) ?
    S3 Zn1 N5 C25 . . . . 61.1(2) ?
    S2 Zn1 N5 C25 . . . . -44.2(2) ?
    S4 Zn1 N5 C25 . . . . 135.0(2) ?
    S1 Zn1 N5 C21 . . . . 64.2(2) ?
    S3 Zn1 N5 C21 . . . . -116.0(2) ?
    S2 Zn1 N5 C21 . . . . 138.7(2) ?
    S4 Zn1 N5 C21 . . . . -42.0(2) ?
    S7 Zn2 N6 C30 . . . . -103.6(2) ?
    S5 Zn2 N6 C30 . . . . 67.9(2) ?
    S6 Zn2 N6 C30 . . . . 145.2(2) ?
    S8 Zn2 N6 C30 . . . . -30.6(2) ?
    S7 Zn2 N6 C31 . . . . 76.4(3) ?
    S5 Zn2 N6 C31 . . . . -112.2(2) ?
    S6 Zn2 N6 C31 . . . . -34.8(3) ?
    S8 Zn2 N6 C31 . . . . 149.4(2) ?
    C2 N1 C1 S2 . . . . 4.0(4) ?
    C4 N1 C1 S2 . . . . -175.4(3) ?
    C2 N1 C1 S1 . . . . -175.2(2) ?
    C4 N1 C1 S1 . . . . 5.4(5) ?
    Zn1 S2 C1 N1 . . . . 172.7(3) ?
    Zn1 S2 C1 S1 . . . . -8.05(16) ?
    Zn1 S1 C1 N1 . . . . -172.1(3) ?
    Zn1 S1 C1 S2 . . . . 8.67(17) ?
    C1 N1 C2 C3 . . . . -91.9(4) ?
    C4 N1 C2 C3 . . . . 87.6(4) ?
    C1 N1 C4 C5 . . . . -97.5(4) ?
    C2 N1 C4 C5 . . . . 83.0(4) ?
    C7 N2 C6 S4 . . . . -176.9(3) ?
    C9 N2 C6 S4 . . . . 2.7(4) ?
    C7 N2 C6 S3 . . . . 2.5(4) ?
    C9 N2 C6 S3 . . . . -177.9(2) ?
    Zn1 S4 C6 N2 . . . . 174.3(3) ?
    Zn1 S4 C6 S3 . . . . -5.19(17) ?
    Zn1 S3 C6 N2 . . . . -173.9(3) ?
    Zn1 S3 C6 S4 . . . . 5.58(18) ?
    C6 N2 C7 C8 . . . . -96.2(4) ?
    C9 N2 C7 C8 . . . . 84.2(4) ?
    C6 N2 C9 C10 . . . . 81.3(4) ?
    C7 N2 C9 C10 . . . . -99.1(4) ?
    C14 N3 C11 S6 . . . . -175.4(2) ?
    C12 N3 C11 S6 . . . . 4.8(4) ?
    C14 N3 C11 S5 . . . . 4.9(4) ?
    C12 N3 C11 S5 . . . . -174.8(2) ?
    Zn2 S6 C11 N3 . . . . 172.1(3) ?
    Zn2 S6 C11 S5 . . . . -8.27(16) ?
    Zn2 S5 C11 N3 . . . . -171.6(3) ?
    Zn2 S5 C11 S6 . . . . 8.69(17) ?
    C11 N3 C12 C13 . . . . -88.1(4) ?
    C14 N3 C12 C13 . . . . 92.1(4) ?
    C11 N3 C14 C15 . . . . -90.3(4) ?
    C12 N3 C14 C15 . . . . 89.5(4) ?
    C19 N4 C16 S8 . . . . 8.8(5) ?
    C17 N4 C16 S8 . . . . -166.8(3) ?
    C19 N4 C16 S7 . . . . -172.7(3) ?
    C17 N4 C16 S7 . . . . 11.7(5) ?
    Zn2 S8 C16 N4 . . . . 166.5(3) ?
    Zn2 S8 C16 S7 . . . . -12.03(17) ?
    Zn2 S7 C16 N4 . . . . -165.1(3) ?
    Zn2 S7 C16 S8 . . . . 13.47(19) ?
    C16 N4 C17 C18 . . . . -92.5(5) ?
    C19 N4 C17 C18 . . . . 91.7(5) ?
    C16 N4 C19 C20 . . . . -92.2(5) ?
    C17 N4 C19 C20 . . . . 83.6(4) ?
    C25 N5 C21 C22 . . . . -1.4(5) ?
    Zn1 N5 C21 C22 . . . . 175.8(2) ?
    N5 C21 C22 C23 . . . . -1.1(5) ?
    C21 C22 C23 C24 . . . . 3.1(5) ?
    C21 C22 C23 C26 . . . . -175.9(3) ?
    C22 C23 C24 C25 . . . . -2.8(5) ?
    C26 C23 C24 C25 . . . . 176.2(3) ?
    C21 N5 C25 C24 . . . . 1.7(5) ?
    Zn1 N5 C25 C24 . . . . -175.4(3) ?
    C23 C24 C25 N5 . . . . 0.4(5) ?
    C22 C23 C26 C27 . . . . 9.5(5) ?
    C24 C23 C26 C27 . . . . -169.5(3) ?
    C23 C26 C27 C28 . . . . 178.6(3) ?
    C26 C27 C28 C29 . . . . 177.0(4) ?
    C26 C27 C28 C32 . . . . -2.5(6) ?
    C32 C28 C29 C30 . . . . 0.8(5) ?
    C27 C28 C29 C30 . . . . -178.7(3) ?
    C31 N6 C30 C29 . . . . -1.1(5) ?
    Zn2 N6 C30 C29 . . . . 178.8(3) ?
    C28 C29 C30 N6 . . . . -0.2(5) ?
    C30 N6 C31 C32 . . . . 1.9(5) ?
    Zn2 N6 C31 C32 . . . . -178.0(3) ?
    N6 C31 C32 C28 . . . . -1.3(5) ?
    C29 C28 C32 C31 . . . . -0.1(5) ?
    C27 C28 C32 C31 . . . . 179.4(3) ?
loop_
    _geom_hbond_atom_site_label_D
    _geom_hbond_atom_site_label_H
    _geom_hbond_atom_site_label_A
    _geom_hbond_site_symmetry_A
    _geom_hbond_distance_DH
    _geom_hbond_distance_HA
    _geom_hbond_distance_DA
    _geom_hbond_angle_DHA
    _geom_hbond_publ_flag
    C33 H33 S8 2_675 1.00 2.72 3.598(4) 149 y
