# Supplementary material for: (μ-trans-1,2-Di-4-pyridylethyl­ene-κ2 N:N′)bis­[bis­(N,N-diethyl­dithio­carbamato-κ2 S,S′)zinc(II)] chloro­form solvate
Source: Acta Crystallogr Sect E Struct Rep Online. 2009 Oct 31;65(Pt 11):m1472–3. doi: 10.1107/S1600536809044237 (PMC2971174; doi:10.1107/S1600536809044237)
Supplement: Supplementary file 2 [file e-65-m1472-Isup2.hkl]

#
# h,k,l, Fc-squared, Fo-squared, sigma(Fo-squared) and status flag
#
data_I
_shelx_title ' cd0180a in Pna2(1)'
_shelx_refln_list_code          4
_shelx_F_calc_maximum      361.71
_exptl_crystal_F_000      2120.00
_reflns_d_resolution_high  0.7696
 
loop_
 _symmetry_equiv_pos_as_xyz
 'x, y, z'
 '-x, -y, z+1/2'
 'x+1/2, -y+1/2, z'
 '-x+1/2, y+1/2, z+1/2'
 
_cell_length_a    17.4430
_cell_length_b    15.7390
_cell_length_c    16.8230
_cell_angle_alpha  90.000
_cell_angle_beta   90.000
_cell_angle_gamma  90.000
 
_shelx_F_squared_multiplier     1.000
 
loop_
 _refln_index_h
 _refln_index_k
 _refln_index_l
 _refln_F_squared_calc
 _refln_F_squared_meas
 _refln_F_squared_sigma
 _refln_observed_status
  12   0 -17      994.93      577.06    178.38 o
  14   0 -17      909.82      836.27    176.69 o
  14   0 -16       26.77      145.68     42.86 o
   9   1 -16     1018.49      999.24    144.55 o
  10   1 -16      306.24      220.11     80.64 o
  11   1 -16      302.06      273.68     85.71 o
  12   1 -16      421.82      343.04     92.86 o
  13   1 -16      234.04      167.10     69.92 o
  14   1 -16       20.60      107.71     44.92 o
  15   1 -16     1429.55      971.44    145.11 o
   8   2 -16      322.70      217.67     80.45 o
   9   2 -16     1349.84     1257.88     56.01 o
  10   2 -16      923.07      719.92    148.87 o
  11   2 -16      179.31       85.71     54.32 o
  12   2 -16      321.10      222.55     72.56 o
  13   2 -16       66.90       21.24     34.77 o
  14   2 -16      342.45      309.58     78.95 o
  15   2 -16      794.44      552.81    135.34 o
  14   0 -15     2100.77     1855.43    303.38 o
  16   0 -15     3217.28     2933.43    381.01 o
   1   1 -15     1123.35     1087.21     43.23 o
  10   1 -15     1171.52     1060.33    228.19 o
  11   1 -15      796.31      713.34    199.06 o
  12   1 -15      467.19      354.51    118.98 o
  13   1 -15      497.21      422.74     85.34 o
  14   1 -15     1790.00     1522.35    296.80 o
  15   1 -15       62.49       63.35     50.00 o
  16   1 -15      750.77      699.01    121.90 o
   5   2 -15      252.16      159.96     45.11 o
   6   2 -15     3214.38     3359.93     62.03 o
   7   2 -15      424.30      339.47    102.82 o
   8   2 -15     3389.87     3600.15     81.20 o
   9   2 -15     3006.21     3360.68     87.59 o
  10   2 -15      687.06      559.77    128.38 o
  11   2 -15        5.37       44.55     47.74 o
  12   2 -15       73.60      106.95     67.86 o
  13   2 -15      773.65      594.35    173.87 o
  14   2 -15      268.83      245.67     91.35 o
  15   2 -15      768.91      503.75    188.16 o
  16   2 -15      136.48       80.26     35.34 o
   7   3 -15     2642.66     2835.31    105.83 o
   8   3 -15     2413.06     2310.69    144.17 o
   9   3 -15     4916.23     5352.76    112.59 o
  10   3 -15      243.03      175.94     62.22 o
  11   3 -15     1481.04     1503.56    152.63 o
  12   3 -15      282.20      231.95     73.12 o
  13   3 -15     1864.38     1608.82    199.43 o
  14   3 -15     1499.12     1020.67    279.51 o
  15   3 -15      976.40      832.70    203.01 o
  16   3 -15     1026.32      587.21    184.21 o
   9   4 -15     3175.40     3254.85    147.55 o
  10   4 -15      862.32      604.88    164.47 o
  11   4 -15     1931.91     2077.80    166.73 o
  12   4 -15      261.68      195.49     68.42 o
  13   4 -15      180.44      142.67     62.97 o
  14   4 -15       93.47       11.47     29.14 o
  15   4 -15     1186.21      888.15    196.24 o
  13   7 -15      345.07      310.52     89.85 o
  13   8 -15        8.68       81.77     43.98 o
  13   9 -15      739.88      465.41    145.49 o
  14   0 -14     1055.97      955.44    237.40 o
  16   0 -14      971.06      898.67    146.80 o
   1   1 -14     4094.20     4051.57     88.29 o
   2   1 -14      406.32      249.25     68.61 o
   3   1 -14       17.17       14.10     10.71 o
  11   1 -14      435.97      548.30    135.90 o
  12   1 -14     2167.73     2268.21    233.08 o
  13   1 -14      433.62      484.21    119.17 o
  14   1 -14     2192.05     2226.10    221.80 o
  15   1 -14      298.28      377.06     81.77 o
  16   1 -14      488.04      446.42    138.72 o
  17   1 -14       63.44      122.70     35.47 o
   4   2 -14     1523.35     1527.96     33.62 o
   5   2 -14      514.10      369.36    107.14 o
   6   2 -14     1813.80     1642.28     48.68 o
   7   2 -14      751.49      592.29    104.89 o
   8   2 -14     1583.27     1852.61    108.08 o
   9   2 -14       18.41       35.71     35.53 o
  10   2 -14     3768.06     4152.77    134.77 o
  11   2 -14       52.56       45.11     31.58 o
  12   2 -14      371.68      258.83     70.11 o
  13   2 -14      150.07      284.40     70.49 o
  14   2 -14      931.99      769.73    213.34 o
  15   2 -14     1962.84     2324.22    214.47 o
  16   2 -14      685.18      559.96    115.60 o
  17   2 -14     1164.75      738.53    240.22 o
   6   3 -14      308.57      150.19     46.24 o
   7   3 -14      252.58      200.75     62.22 o
   8   3 -14     3559.90     4025.33    169.55 o
   9   3 -14     1373.26     1178.93    162.59 o
  10   3 -14     1152.55      828.56    203.19 o
  11   3 -14      360.25      307.89    110.71 o
  12   3 -14     1103.61      872.17    206.39 o
  13   3 -14      650.84      480.07    104.51 o
  14   3 -14     1443.99     1218.97    206.20 o
  15   3 -14      363.89      232.70     92.67 o
  16   3 -14     2241.38     2020.09    337.40 o
  17   3 -14      431.69      355.26     91.92 o
   7   4 -14     3112.52     3435.49     61.09 o
   8   4 -14      368.11      269.73     84.40 o
   9   4 -14     3064.98     3343.57    174.62 o
  10   4 -14      205.32      251.88     77.44 o
  11   4 -14     3836.57     4251.83    250.19 o
  12   4 -14      113.19       38.69     40.79 o
  13   4 -14     4144.14     4467.43    303.00 o
  14   4 -14     1303.69     1117.66    224.81 o
  15   4 -14     1185.17      780.25    206.39 o
  16   4 -14      225.26      238.72     81.95 o
   8   5 -14     1637.01     1646.97     95.49 o
   9   5 -14      920.44      764.28    101.13 o
  10   5 -14     1070.60      678.00    174.06 o
  11   5 -14       31.91       76.50     38.72 o
  12   5 -14     2402.58     2403.13     72.39 o
  13   5 -14      340.37      379.70     84.96 o
  14   5 -14     2488.97     2420.46    248.87 o
  15   5 -14      587.43      428.75    143.04 o
  16   5 -14     3076.70     2833.62    397.18 o
   9   6 -14      752.20      395.48    107.52 o
  10   6 -14     2011.16     1978.17    120.68 o
  11   6 -14     3933.23     4043.75    241.73 o
  12   6 -14      758.77      510.49    104.31 o
  13   6 -14     5894.97     6015.06    230.54 o
  14   6 -14      117.69      123.31     56.20 o
  15   6 -14      458.20      334.21    112.78 o
  16   6 -14     1241.68      714.28    428.94 o
  13   7 -14      311.32      278.00     82.14 o
  13   8 -14     3723.40     3982.48    148.68 o
  14   8 -14     1099.48      596.23    156.39 o
  12   9 -14     1504.86     1074.61    246.43 o
  13   9 -14     2232.43     1992.08    196.80 o
  14   9 -14       65.79       13.35     42.29 o
  12  10 -14      150.84       71.80     40.79 o
  13  10 -14      477.47      322.36     95.86 o
  12  11 -14     1723.78     1232.13    248.87 o
  16   0 -13     9178.53     9652.90   6311.02 o
  18   0 -13    10622.11    12208.14    264.66 o
   0   1 -13     6729.05     7115.34    267.67 o
   1   1 -13     3795.93     3712.79     91.45 o
   2   1 -13     1127.32     1235.14     58.83 o
   3   1 -13     2159.27     1653.55    984.95 o
  11   1 -13     1628.84     1411.64     89.85 o
  12   1 -13      292.87      403.38    123.68 o
  13   1 -13      863.33      974.61    195.11 o
  14   1 -13     1266.42     1066.34    195.86 o
  15   1 -13      663.77      568.41    104.32 o
  16   1 -13      950.76     1012.96    172.55 o
  17   1 -13      444.40      404.92    158.74 o
  18   1 -13       43.26      112.33     32.54 o
   3   2 -13     1599.50     1749.18    147.27 o
   4   2 -13     2764.76     2742.95     69.36 o
   5   2 -13      849.33      570.22     80.17 o
   6   2 -13      584.33      543.42    115.22 o
   7   2 -13      899.92      871.80    133.27 o
   8   2 -13    13094.81    14796.27    542.85 o
   9   2 -13     6472.62     7014.96    275.37 o
  10   2 -13    12184.30    14038.38    435.15 o
  11   2 -13     3639.65     3706.36    124.34 o
  13   2 -13       89.43      145.30     54.70 o
  14   2 -13     2212.56     1991.14    422.74 o
  15   2 -13     2236.57     2147.35    204.13 o
  16   2 -13     1618.26     1402.99    254.88 o
  17   2 -13      936.31      762.40    235.34 o
  18   2 -13     2356.80     1825.54    258.64 o
   5   3 -13     6230.96     6101.28    253.00 o
   6   3 -13     2596.18     2702.79     61.09 o
   7   3 -13     5115.14     5730.58    115.04 o
   8   3 -13     2435.91     2564.63    177.25 o
   9   3 -13       76.70      100.56     49.25 o
  10   3 -13     1556.83     1641.90    170.86 o
  11   3 -13      831.48      771.61    550.18 o
  12   3 -13       49.83       22.24     25.00 o
  13   3 -13      440.01      430.45     93.61 o
  14   3 -13       11.92       86.28     53.95 o
  15   3 -13       66.69       62.22     40.04 o
  16   3 -13     1810.34     1841.15   1212.96 o
  17   3 -13      316.27      386.46     86.47 o
   6   4 -13      351.89      174.01     39.33 o
   7   4 -13     6384.81     6308.77    212.40 o
   8   4 -13      419.37      316.35     88.72 o
   9   4 -13     4936.70     5446.37    133.46 o
  10   4 -13     2388.62     2146.41    150.37 o
  11   4 -13      752.04      748.30    125.37 o
  12   4 -13     3668.05     3599.35    270.30 o
  13   4 -13       35.69       29.70     19.79 o
  14   4 -13       36.86       79.51     51.88 o
  15   4 -13     1438.10     1170.10    241.35 o
  16   4 -13      298.09      269.55     75.19 o
  17   4 -13      131.44      118.04     58.27 o
   7   5 -13      332.43      228.01     72.93 o
   8   5 -13     1293.86     1017.47    104.32 o
   9   5 -13     1076.26      793.79    163.16 o
  10   5 -13     1533.27     1365.96    117.86 o
  11   5 -13      582.14      465.60    339.47 o
  12   5 -13     1202.56     1037.86    213.50 o
  13   5 -13       63.69       40.51     26.03 o
  14   5 -13     1473.99     1331.94    268.61 o
  15   5 -13      167.82      146.99     82.71 o
  16   5 -13     2595.37     2537.57    367.85 o
  17   5 -13       98.38       91.35     35.53 o
   7   6 -13     1778.23     1796.79     59.40 o
   8   6 -13     1189.83     1012.58     93.04 o
   9   6 -13     4190.30     4502.58     89.47 o
  10   6 -13      425.08      313.91     97.93 o
  11   6 -13        7.81        4.32     18.23 o
  12   6 -13      417.67      330.96     72.16 o
  13   6 -13     1363.86     1095.55    105.97 o
  14   6 -13      134.65      114.52     32.96 o
  15   6 -13      633.36      498.11    164.10 o
  16   6 -13      750.65      550.18    174.25 o
   7   7 -13      458.88      174.62     56.77 o
   8   7 -13     5540.75     5965.16   2896.77 o
   9   7 -13      512.44      344.73     94.36 o
  10   7 -13      315.42      268.42     81.39 o
  11   7 -13      551.63      398.68    126.13 o
  12   7 -13      810.37      616.61    140.57 o
  13   7 -13      615.73      514.90     80.20 o
  14   7 -13     1881.80     1833.72    180.17 o
  15   7 -13     1638.93     1704.68    134.40 o
  16   7 -13      713.83      585.71    173.68 o
   8   8 -13      437.06      234.96     76.50 o
   9   8 -13     1558.20     1150.36    177.82 o
  10   8 -13     1033.33      684.02    206.01 o
  11   8 -13      715.63      430.45    117.86 o
  12   8 -13     2801.02     3018.74    208.64 o
  13   8 -13      283.80      291.54     84.59 o
  14   8 -13      458.92      310.04     62.39 o
  15   8 -13       59.16       25.34     19.07 o
  12   9 -13      190.48      135.63     86.84 o
  13   9 -13     1957.30     1582.88    306.76 o
  14   9 -13     1253.59      834.77    164.47 o
  15   9 -13      100.57       63.72     28.38 o
  12  10 -13     2850.56     2636.81    323.49 o
  13  10 -13      834.92      595.86    129.13 o
  14  10 -13      778.13      665.59    109.59 o
  12  11 -13      554.68      550.93    148.31 o
  13  11 -13      373.01      212.97    100.19 o
  12  12 -13     1704.09     1526.68    287.40 o
  11  13 -13       73.19      106.01     69.17 o
  10   0 -12      426.53      333.27     91.73 o
  16   0 -12     1590.68     1422.54    181.76 o
  18   0 -12     3499.26     3268.57    269.92 o
   1   1 -12     2638.93     2564.98     64.31 o
   2   1 -12     3677.18     3723.83     66.35 o
   3   1 -12     1056.23      734.58     84.96 o
   9   1 -12     3412.90     2928.35     38.16 o
  11   1 -12     2696.62     2812.75     52.26 o
  12   1 -12     1911.20     2026.67    129.51 o
  13   1 -12     1495.09     1427.43    204.51 o
  14   1 -12     1501.89     1230.44    227.63 o
  15   1 -12     1537.86     1672.91    232.70 o
  16   1 -12      264.31      215.60     65.22 o
  17   1 -12     1547.77     1399.84    143.18 o
  18   1 -12      224.58      176.52    104.04 o
   3   2 -12      599.40      462.21     83.27 o
   4   2 -12     7590.04     7690.71    287.40 o
   6   2 -12     8596.00     9479.22   5595.43 o
   7   2 -12     2296.34     2066.52    155.26 o
   8   2 -12    12147.62    13050.86   1326.02 o
   9   2 -12     2202.88     2213.51    143.04 o
  10   2 -12     4877.42     5267.80    194.55 o
  11   2 -12      696.44      644.17    198.40 o
  12   2 -12      871.13      677.70     83.65 o
  13   2 -12      105.52       40.98     51.50 o
  14   2 -12      196.06      264.47     67.86 o
  15   2 -12     4627.16     4530.03    383.83 o
  16   2 -12      398.93      336.84     89.10 o
  17   2 -12     2162.05     2246.78    287.59 o
  18   2 -12     1305.37     1292.84    282.14 o
   4   3 -12     1147.21     1052.16     18.28 o
   5   3 -12      650.06      452.09     73.87 o
   6   3 -12      486.84      422.55     87.03 o
   7   3 -12     1551.78     1441.71    136.28 o
   8   3 -12      477.80      232.52     73.12 o
   9   3 -12      691.76      602.63    115.98 o
  10   3 -12     1937.83     1677.61    176.88 o
  11   3 -12      152.97       91.24     37.74 o
  12   3 -12      631.43      514.82     76.55 o
  13   3 -12      216.38      183.46     41.57 o
  14   3 -12      208.17      131.20     59.59 o
  15   3 -12      164.59      249.81     85.90 o
  16   3 -12      250.63      354.32     77.44 o
  17   3 -12      137.13      176.69     86.09 o
  18   3 -12     1181.77     1100.18    178.95 o
   5   4 -12     4979.09     5053.95    255.35 o
   6   4 -12     1344.09     1228.87    190.22 o
   7   4 -12     2066.40     2130.80    106.39 o
   8   4 -12     5690.81     5817.04    135.34 o
   9   4 -12     4401.14     4940.74    269.36 o
  10   4 -12     3605.53     4152.96    280.64 o
  11   4 -12     2462.83     2787.94    143.98 o
  12   4 -12       83.12      105.67     57.71 o
  13   4 -12      635.22      518.44    135.11 o
  14   4 -12     1100.88     1217.47    211.28 o
  15   4 -12     2214.38     2438.70    229.32 o
  16   4 -12     1407.17     1470.28    294.92 o
  17   4 -12      220.07      162.97     85.90 o
  18   4 -12      126.94      101.31     57.71 o
   7   5 -12     3367.75     3543.76     81.77 o
   8   5 -12     5046.47     5344.49    117.48 o
   9   5 -12       72.28      108.08     43.23 o
  10   5 -12      351.62      420.86    103.01 o
  11   5 -12       27.18      137.78     57.71 o
  12   5 -12      321.64      250.13     56.33 o
  13   5 -12      639.23      551.89    102.82 o
  14   5 -12      155.74      125.76     34.41 o
  15   5 -12     3435.00     3243.20    353.94 o
  16   5 -12     1101.77      792.10    178.01 o
  17   5 -12      135.67      132.14     57.71 o
  18   5 -12      833.45      887.77    180.07 o
   5   6 -12     3737.77     3692.63     54.70 o
   6   6 -12      646.53      328.96     64.20 o
   7   6 -12      210.78      114.85     42.67 o
   8   6 -12      345.64      196.05     75.94 o
   9   6 -12     2855.98     2982.11     81.20 o
  10   6 -12     1299.47     1328.93    154.32 o
  11   6 -12     7945.32     8920.96    151.88 o
  12   6 -12      483.42      449.65     75.53 o
  13   6 -12     6412.03     6536.63    180.93 o
  14   6 -12      250.78      175.73     43.67 o
  15   6 -12     2482.44     2241.33    294.73 o
  16   6 -12      569.14      504.69    110.15 o
  17   6 -12     1634.19     1299.42    235.71 o
   6   7 -12     1437.98     1193.03     40.41 o
   7   7 -12      691.19      547.74    112.03 o
   8   7 -12       42.18       71.24     32.52 o
   9   7 -12      169.27      143.61     48.12 o
  10   7 -12      819.42      692.47    138.91 o
  11   7 -12     2060.62     1759.00    142.29 o
  12   7 -12      136.42      148.18     50.04 o
  13   7 -12      282.60      293.76     45.61 o
  14   7 -12       77.98       63.87     35.16 o
  15   7 -12      180.57       78.61     48.68 o
  16   7 -12      304.92      203.76     79.70 o
  17   7 -12      159.45      112.03     43.61 o
   6   8 -12      249.46      121.99     39.85 o
   7   8 -12     3534.81     3492.26     88.91 o
   8   8 -12     1088.76      857.13    132.52 o
   9   8 -12     2342.17     2574.60     78.95 o
  10   8 -12       20.23       78.57     42.86 o
  11   8 -12     4899.72     4885.66    114.10 o
  12   8 -12      218.97      161.10     47.64 o
  13   8 -12     3267.13     3606.48    191.89 o
  14   8 -12       26.21       40.78     31.13 o
  15   8 -12      793.30      567.19     91.86 o
  16   8 -12      238.06      146.99     55.64 o
   6   9 -12      930.71      594.54    110.34 o
   7   9 -12      811.87      496.99    122.74 o
   8   9 -12     1167.17      853.37    142.10 o
   9   9 -12      350.60      216.16     78.57 o
  10   9 -12     1537.32     1554.68    168.61 o
  11   9 -12      808.69      572.17    149.25 o
  12   9 -12       23.69       38.41     25.36 o
  13   9 -12     3767.13     3567.20    287.31 o
  14   9 -12       92.16       71.05     30.83 o
  15   9 -12     1994.23     1413.81    176.10 o
  16   9 -12     1218.44      789.28    134.78 o
   7  10 -12     2170.70     1959.94     54.70 o
   8  10 -12      665.31      454.32    106.77 o
   9  10 -12     3918.48     3945.07     88.34 o
  10  10 -12      183.70      142.86     42.86 o
  11  10 -12        1.73       31.20     30.83 o
  12  10 -12      163.86      116.52     47.89 o
  13  10 -12      809.78      600.04    109.31 o
  14  10 -12       19.09       53.83     30.70 o
  15  10 -12      358.67      276.95     51.28 o
   9  11 -12      159.81       65.98     35.71 o
  10  11 -12     2486.30     2158.44    146.61 o
  11  11 -12      110.44       89.27     33.87 o
  12  11 -12     2828.14     2608.13    123.33 o
  13  11 -12      676.10      498.97     83.73 o
  14  11 -12      106.13       29.70     34.77 o
  11  12 -12      239.70      405.82    278.00 o
  12  12 -12      289.92      287.97     79.13 o
  13  12 -12      451.76      472.93    223.87 o
  11  13 -12     1066.72      892.28    107.71 o
  12  13 -12     2080.47     1764.45    214.85 o
  10   0 -11    15851.38    16242.87    533.83 o
  16   0 -11    11752.77    13400.79    261.28 o
  18   0 -11     2239.92     2307.87    198.31 o
   0   1 -11     2228.40     2358.81     43.04 o
   1   1 -11     1862.31     2537.00     87.97 o
   2   1 -11     2294.80     2399.79    106.39 o
   3   1 -11     7704.35     8006.87    331.95 o
   8   1 -11      795.42      408.83     67.86 o
   9   1 -11     3733.94     3422.90     48.87 o
  10   1 -11     2533.75     2287.76     52.07 o
  11   1 -11      821.66      538.53     71.05 o
  13   1 -11     5039.66     5795.43    471.99 o
  14   1 -11       28.14       69.17     54.13 o
  15   1 -11     1354.04     1515.77    227.44 o
  16   1 -11      347.85      391.91     78.19 o
  17   1 -11     2669.51     2626.60    314.56 o
  18   1 -11      325.75      302.81     96.52 o
  19   1 -11     2694.17     2460.20    481.80 o
   2   2 -11    18645.65    19831.55    377.63 o
   3   2 -11     4557.09     4675.89     64.85 o
   4   2 -11    13576.38    13286.51    447.74 o
   7   2 -11     6923.48     7821.34    305.45 o
   8   2 -11     6477.32     6477.54    262.97 o
   9   2 -11      180.01      175.19     65.41 o
  10   2 -11    15172.38    16682.53    621.23 o
  11   2 -11     2626.31     2594.28    157.89 o
  12   2 -11     7944.21     8300.93    296.46 o
  13   2 -11      469.36      285.97     76.78 o
  14   2 -11     4155.64     4167.62    156.01 o
  15   2 -11       41.38       65.79     72.37 o
  16   2 -11     1847.01     1582.31    253.94 o
  17   2 -11      737.03      691.91    141.35 o
  18   2 -11      864.02      773.30    175.00 o
  19   2 -11      204.04      241.38     90.96 o
   4   3 -11     1674.40     1474.60     98.97 o
   5   3 -11     7078.16     6782.34    503.38 o
   6   3 -11     1932.06     1847.35    142.48 o
   7   3 -11      992.42      675.46    184.40 o
   8   3 -11      490.82      569.92    108.08 o
   9   3 -11     2706.49     2858.43    150.37 o
  10   3 -11     6844.20     7434.13   5521.74 o
  11   3 -11     1349.40     1184.87    111.98 o
  12   3 -11      425.82      361.32     71.11 o
  13   3 -11      417.94      195.93     52.47 o
  14   3 -11      173.83      161.84     56.01 o
  15   3 -11      825.41      649.99    163.34 o
  16   3 -11      448.79      440.22    275.56 o
  17   3 -11     1406.28     1563.70    270.67 o
  18   3 -11     2312.59     2224.04    397.18 o
  19   3 -11     1595.17     1514.46    270.49 o
   5   4 -11     7067.14     7335.70    277.44 o
   6   4 -11      169.02      106.01     40.23 o
   7   4 -11     6259.20     6485.73    411.93 o
   8   4 -11       48.46       75.38     45.30 o
   9   4 -11        3.28      -26.69     31.77 o
  10   4 -11     7049.89     7904.80    232.14 o
  11   4 -11     1045.03      896.39    115.97 o
  12   4 -11     8827.43     9404.61    270.02 o
  13   4 -11      424.86      429.70    100.66 o
  14   4 -11     2187.60     1732.76    158.83 o
  15   4 -11     1708.29     1595.47    187.22 o
  16   4 -11       32.72      117.10     59.40 o
  17   4 -11     1728.58     1630.62    313.53 o
  18   4 -11      571.14      615.41    106.77 o
  19   4 -11     1129.93     1298.86    196.80 o
   4   5 -11     4541.30     4359.35     54.70 o
   5   5 -11     2436.89     2254.58     74.91 o
   6   5 -11      181.38      179.51     63.35 o
   7   5 -11      198.62      170.30     55.64 o
   8   5 -11     5007.39     5135.28    141.73 o
   9   5 -11      688.17      377.44    156.58 o
  10   5 -11     6089.75     6537.52    271.80 o
  11   5 -11     1494.14     1382.65     91.54 o
  12   5 -11      881.36      728.05     99.35 o
  13   5 -11       65.11      106.18     31.79 o
  14   5 -11     1436.87     1241.39    111.21 o
  15   5 -11     1253.20      888.42    131.02 o
  16   5 -11        3.52       60.15     47.37 o
  17   5 -11      201.22      270.86     80.83 o
  18   5 -11     1932.78     1899.04    275.18 o
   4   6 -11      664.39      514.47     79.70 o
   5   6 -11    16713.15    16911.28    449.06 o
   6   6 -11      591.55      487.96    100.94 o
   7   6 -11     7508.46     8086.94    343.42 o
   8   6 -11      548.64      500.18    118.61 o
   9   6 -11     1324.23     1212.02    204.51 o
  10   6 -11     1028.88      978.56    184.21 o
  11   6 -11      395.96      366.16    106.58 o
  12   6 -11      231.31      151.31     60.81 o
  13   6 -11     1022.73      795.14    125.23 o
  14   6 -11      150.01      100.64     69.17 o
  15   6 -11      694.59      513.84     65.53 o
  16   6 -11     1773.60     1376.11    230.26 o
  17   6 -11      512.02      438.15    116.35 o
  18   6 -11     1036.98      716.16    212.78 o
   4   7 -11      726.39      503.75     75.56 o
   5   7 -11     3389.15     3158.05     43.04 o
   6   7 -11      979.46      823.11    134.21 o
   7   7 -11     1756.41     1640.02    155.45 o
   8   7 -11     2619.65     2193.21     88.72 o
   9   7 -11     2085.13     1940.58    230.07 o
  10   7 -11      798.68      628.56    159.58 o
  11   7 -11     1071.90     1222.36    140.79 o
  12   7 -11      746.79      677.74     92.11 o
  13   7 -11       57.54       14.25     21.78 o
  14   7 -11     2302.67     1983.27    229.72 o
  15   7 -11      114.93       90.83     40.37 o
  16   7 -11     1064.70     1029.68    329.13 o
  17   7 -11      193.46      313.91     83.65 o
   4   8 -11     1394.39     1310.70     34.59 o
   5   8 -11     9701.29     9418.69    216.73 o
   6   8 -11       15.21       11.09     10.34 o
   7   8 -11     2938.11     2962.75     72.56 o
   8   8 -11     1086.02      923.11    118.61 o
   9   8 -11      213.69      180.07     48.50 o
  10   8 -11      327.19      316.54     95.11 o
  11   8 -11     1499.92     1709.38    122.18 o
  12   8 -11     5564.90     5666.57    191.39 o
  13   8 -11       91.98      109.74     35.12 o
  14   8 -11      908.33      779.36     98.90 o
  15   8 -11      533.91      516.08     75.20 o
  16   8 -11      537.60      382.10     72.63 o
  17   8 -11       49.41       47.56     40.23 o
   4   9 -11      759.68      580.26     71.62 o
   5   9 -11     2367.63     2446.21    100.37 o
   6   9 -11      361.05      265.79     82.52 o
   7   9 -11     2625.44     2387.14     51.75 o
   8   9 -11      743.87      694.53     94.36 o
   9   9 -11      971.85      932.68    170.54 o
  10   9 -11      341.46      269.29     57.63 o
  11   9 -11     2088.69     1981.99     95.37 o
  12   9 -11       83.98       83.76     30.23 o
  13   9 -11     3682.92     3711.21    168.57 o
  14   9 -11      610.15      454.80     73.46 o
  15   9 -11      786.92      703.46     82.44 o
  16   9 -11      726.19      520.37     80.59 o
   3  10 -11      402.22      137.22     45.11 o
   4  10 -11     2301.79     2070.28    106.58 o
   5  10 -11      164.52      101.72     30.97 o
   6  10 -11     1835.16     1668.29     38.36 o
   7  10 -11      936.89      806.22     92.21 o
   8  10 -11      538.24      447.18     92.67 o
   9  10 -11     2377.74     2248.63    134.35 o
  10  10 -11     3104.89     3104.83    334.86 o
  11  10 -11      677.35      585.34     77.76 o
  12  10 -11     6394.55     6747.08    104.88 o
  13  10 -11      353.00      338.39     44.28 o
  14  10 -11     2427.10     2119.98    151.81 o
  15  10 -11      869.95      680.14     92.83 o
  16  10 -11      678.16      532.89     76.27 o
   3  11 -11     3329.11     3258.42     46.99 o
   4  11 -11     1566.99     1277.92     43.23 o
   5  11 -11     1444.87     1256.01     76.09 o
   6  11 -11       87.66       87.03     26.44 o
   7  11 -11      835.51      638.71     83.11 o
   8  11 -11     2483.80     2472.95    206.48 o
   9  11 -11      687.70      560.78     92.79 o
  10  11 -11     2958.92     2837.16    251.76 o
  11  11 -11     1364.09     1306.95     87.22 o
  12  11 -11      482.74      359.03     42.86 o
  13  11 -11     1602.08     1303.87    138.85 o
  14  11 -11      556.32      458.07     61.84 o
  15  11 -11      196.99      159.86     34.50 o
   3  12 -11      853.89      689.28     90.22 o
   4  12 -11     2748.63     2579.30     69.92 o
   5  12 -11     4358.84     4206.91    109.02 o
   6  12 -11     3114.36     2758.49     47.85 o
   7  12 -11      446.72      361.50     74.07 o
   8  12 -11     3994.53     3996.55     85.43 o
   9  12 -11      191.21      180.49     42.95 o
  10  12 -11     6616.92     6916.08    165.88 o
  11  12 -11       13.42       40.27     18.52 o
  12  12 -11     3442.49     3231.40    184.53 o
  13  12 -11      484.18      393.60     62.01 o
  14  12 -11     2034.14     1734.29    122.05 o
   3  13 -11     1402.98     1357.69     90.04 o
   4  13 -11      453.17      403.94    100.37 o
   5  13 -11       14.78       -4.14     11.09 o
   6  13 -11       85.43       55.64     41.73 o
   7  13 -11       45.93       80.07     42.86 o
   8  13 -11      310.14      262.40     56.58 o
   9  13 -11       81.80       76.69     45.30 o
  10  13 -11      331.06      241.18     53.84 o
  11  13 -11      270.91      213.72     38.64 o
  12  13 -11      115.75      128.35     32.07 o
  13  13 -11      261.52      170.80     31.24 o
   3  14 -11      172.25      116.73     45.49 o
   7  14 -11       46.91       40.98     34.96 o
  10  14 -11     2747.30     2459.75    334.96 o
  11  14 -11      103.06       29.32     37.03 o
  10  15 -11     1075.34      848.11     82.33 o
  10   0 -10      600.39      404.69     40.98 o
  16   0 -10     3256.06     3547.52    309.21 o
  18   0 -10     1256.12     1354.12    243.98 o
  20   0 -10      428.86      450.56     89.66 o
   2   1 -10     4054.11     3953.61    104.64 o
   3   1 -10      173.65      124.25     40.23 o
   8   1 -10     2285.97     1925.36     53.95 o
  10   1 -10      156.43      113.34     45.49 o
  11   1 -10     4369.77     4250.33     66.54 o
  12   1 -10     2347.02     1721.97     34.59 o
  13   1 -10      811.11      765.03    174.81 o
  14   1 -10      589.88      706.38    135.71 o
  15   1 -10      354.89      320.67     91.92 o
  16   1 -10       18.34       63.91     41.54 o
  17   1 -10     1830.88     1894.67    215.41 o
  18   1 -10      286.19      257.31    159.30 o
  19   1 -10     1468.20     1379.78    115.77 o
  20   1 -10      135.01      232.66     60.35 o
   2   2 -10    22462.92    25256.68    459.39 o
   3   2 -10      734.81      456.20     71.05 o
   4   2 -10    11515.22    11441.42    373.68 o
   7   2 -10     7846.90     7504.81    277.25 o
   8   2 -10     3705.04     3482.23     34.31 o
   9   2 -10     7568.92     7964.95    395.67 o
  10   2 -10     1703.50     1743.38    194.64 o
  11   2 -10     1342.52     1138.46    125.28 o
  12   2 -10      326.08      246.50     52.89 o
  13   2 -10      205.49      216.55     69.17 o
  14   2 -10     1891.73     2180.62    202.25 o
  15   2 -10     2917.03     3077.22    357.89 o
  16   2 -10      591.60      408.45    108.46 o
  17   2 -10     4242.51     4555.03    436.65 o
  18   2 -10      528.77      279.13     91.92 o
  19   2 -10      413.94      357.28    137.31 o
  20   2 -10     1213.17     1397.87    239.66 o
   4   3 -10     1790.85     1815.21     47.56 o
   5   3 -10       42.48       33.95     18.42 o
   6   3 -10      675.52      606.01    142.48 o
   7   3 -10       13.67       12.05     39.10 o
   8   3 -10     1458.20     1686.82    134.96 o
   9   3 -10     3953.96     4423.45    154.32 o
  10   3 -10      670.39      530.63    104.32 o
  11   3 -10      213.25      214.34     56.49 o
  12   3 -10     1009.34      782.45    103.01 o
  13   3 -10      415.27      313.59    105.17 o
  14   3 -10     1395.83     1001.83    116.20 o
  15   3 -10     2098.35     2048.47    315.97 o
  16   3 -10     2623.98     2804.29    232.89 o
  17   3 -10     1321.45     1055.44    226.13 o
  18   3 -10     1895.37     1935.51    319.92 o
  19   3 -10     1635.92     1618.59    216.91 o
   4   4 -10     6659.54     6764.93    161.57 o
   5   4 -10     4044.27     3227.41    120.86 o
   6   4 -10     2280.50     2458.62    143.61 o
   7   4 -10     1944.26     2065.02    173.12 o
   8   4 -10     3527.01     3650.71    177.63 o
   9   4 -10    14387.38    15718.63    499.24 o
  10   4 -10     7129.76     7398.23    239.28 o
  11   4 -10     4716.17     4738.20     93.97 o
  12   4 -10      274.95      307.53     54.59 o
  13   4 -10     2736.39     2490.41    158.17 o
  14   4 -10      711.62      769.80    182.89 o
  15   4 -10     2305.43     2011.60    148.96 o
  16   4 -10      547.26      591.72     89.28 o
  17   4 -10      159.82      189.47     60.90 o
  18   4 -10      649.92      649.05    150.37 o
  19   4 -10      166.62      114.10     57.33 o
   4   5 -10     3565.16     3286.54     95.24 o
   5   5 -10     2612.54     2638.13     66.16 o
   6   5 -10     5058.21     5472.12    251.69 o
   7   5 -10     8325.34     9089.56    391.91 o
   8   5 -10     2093.94     2171.03    231.01 o
   9   5 -10      649.22      566.91    125.75 o
  10   5 -10      828.74      769.54    142.48 o
  11   5 -10      268.16      262.48     77.91 o
  12   5 -10     3333.12     3481.39    266.63 o
  13   5 -10     1141.73     1059.00    116.69 o
  14   5 -10      655.29      628.83     90.95 o
  15   5 -10      926.16      732.40    113.89 o
  16   5 -10     1156.15     1307.69    231.01 o
  17   5 -10      528.07      551.50    131.77 o
  18   5 -10     1777.58     1754.68    340.03 o
  19   5 -10      303.09      256.58     79.70 o
   4   6 -10      977.12      723.66     50.76 o
   5   6 -10     5585.10     5666.67    244.55 o
   6   6 -10     2011.41     1870.66    105.45 o
   7   6 -10      428.10      426.69     73.68 o
   8   6 -10     1702.68     1569.34    228.19 o
   9   6 -10     5436.20     5663.10    216.91 o
  10   6 -10      788.40      733.83    172.55 o
  11   6 -10    11120.79    11931.90    275.34 o
  12   6 -10     1038.61      825.46    110.47 o
  13   6 -10     8131.66     8642.36    385.71 o
  14   6 -10       24.90       48.89     29.87 o
  15   6 -10     1532.99     1248.96    105.59 o
  16   6 -10      236.10      150.49     44.26 o
  17   6 -10     1175.09     1113.33    196.05 o
  18   6 -10       47.60       67.48     49.44 o
  19   6 -10      814.10      868.60    137.03 o
   3   7 -10     2144.23     2024.79     26.50 o
   4   7 -10     3175.72     2962.83     36.44 o
   5   7 -10     3301.26     3131.55     91.92 o
   6   7 -10     1056.20     1033.07    116.35 o
   7   7 -10       64.53       72.60     34.30 o
   8   7 -10     1808.75     1715.62    139.35 o
   9   7 -10      837.43      847.63    108.21 o
  10   7 -10     1523.36     1460.64    142.67 o
  11   7 -10      402.04      397.81     60.14 o
  12   7 -10      836.36      787.48     82.33 o
  13   7 -10       50.50       34.82     28.28 o
  14   7 -10      571.82      483.74     80.37 o
  15   7 -10     1208.35     1049.21    111.68 o
  16   7 -10      166.14       57.00     46.15 o
  17   7 -10      473.52      434.13    100.93 o
  18   7 -10     1466.63     1090.40    162.22 o
   3   8 -10      179.08      114.76     26.55 o
   4   8 -10     2922.01     2738.36     56.44 o
   5   8 -10    11575.39    11662.89    314.00 o
   6   8 -10     4046.79     4101.48    147.93 o
   7   8 -10     6670.21     6833.36    170.64 o
   8   8 -10      303.41      282.67     81.18 o
   9   8 -10     1535.47     1542.94     97.19 o
  10   8 -10      557.61      440.01     82.91 o
  11   8 -10     2083.54     2061.32     95.97 o
  12   8 -10     1779.67     1678.62    103.27 o
  13   8 -10      693.40      625.85     88.44 o
  14   8 -10      496.91      376.24     43.67 o
  15   8 -10     2056.70     2012.95    139.69 o
  16   8 -10      115.36      104.63     31.63 o
  17   8 -10     4791.01     4757.91     95.98 o
  18   8 -10      148.62      205.45     69.92 o
   2   9 -10       40.01       39.66     15.04 o
   3   9 -10     4394.16     4287.99    124.48 o
   4   9 -10      131.60       64.07     14.76 o
   5   9 -10      598.14      467.15     71.06 o
   6   9 -10      378.85      353.34     68.17 o
   7   9 -10     1279.44     1145.19     77.08 o
   8   9 -10     1435.90     1356.86     98.42 o
   9   9 -10      745.55      668.58     83.78 o
  10   9 -10     1227.61     1128.44    130.46 o
  11   9 -10     3257.95     3120.05    117.94 o
  12   9 -10      398.36      400.77     57.14 o
  13   9 -10     2868.53     2658.41    173.46 o
  14   9 -10     2137.48     1890.86    129.47 o
  15   9 -10     2824.99     2670.62    141.36 o
  16   9 -10     1374.39     1244.30    113.37 o
  17   9 -10      119.32       86.42     25.54 o
   0  10 -10     1310.40     1123.48     30.26 o
   1  10 -10      757.52      546.73     36.49 o
   2  10 -10     4295.12     4184.48    164.43 o
   3  10 -10     4934.71     4531.42     48.45 o
   4  10 -10    12768.53    13291.59    316.92 o
   5  10 -10      139.41      128.18     28.04 o
   6  10 -10     1967.01     1934.04     50.30 o
   7  10 -10     2119.57     2080.93     69.44 o
   8  10 -10       34.89       31.88     20.09 o
   9  10 -10     3844.83     3796.75    101.36 o
  10  10 -10      454.62      435.40     72.61 o
  11  10 -10      567.45      584.41     72.86 o
  12  10 -10     1277.50     1296.06    118.90 o
  13  10 -10      609.11      587.77     63.21 o
  14  10 -10      143.81       65.94     27.23 o
  15  10 -10     1461.98     1171.09    118.35 o
  16  10 -10       11.46       92.37     23.80 o
   1  11 -10     7256.10     7977.85    233.83 o
   2  11 -10      663.93      531.40     51.34 o
   3  11 -10     3068.01     3106.10     50.98 o
   4  11 -10      949.41      787.02    127.44 o
   5  11 -10      469.04      358.13     67.79 o
   6  11 -10      811.62      741.31     70.91 o
   7  11 -10      232.39      199.97     43.17 o
   8  11 -10     1651.89     1400.09     99.14 o
   9  11 -10      872.05      704.33     89.41 o
  10  11 -10     1792.04     1542.45    141.48 o
  11  11 -10      460.24      404.98     54.68 o
  12  11 -10     2317.37     2154.63    121.64 o
  13  11 -10      132.41       90.35     29.93 o
  14  11 -10      681.53      515.53     61.80 o
  15  11 -10      859.46      677.81     88.76 o
  16  11 -10      539.89      405.28     63.75 o
   0  12 -10    15694.88    16483.09    476.31 o
   1  12 -10      116.35       34.40     28.38 o
   2  12 -10     7047.57     7283.42    148.62 o
   3  12 -10      838.35      673.86     60.96 o
   4  12 -10     4678.17     4500.81     64.01 o
   5  12 -10      184.72      159.97     39.03 o
   6  12 -10     1986.84     1797.73    104.79 o
   7  12 -10      502.48      393.63     72.90 o
   8  12 -10     6989.04     7117.73    166.34 o
   9  12 -10      751.86      633.76    113.19 o
  10  12 -10     3484.45     3216.43    103.47 o
  11  12 -10     1699.12     1624.93    113.99 o
  12  12 -10     1437.38     1272.35    131.36 o
  13  12 -10     1986.44     1654.76    167.79 o
  14  12 -10      597.25      550.78     58.12 o
  15  12 -10      711.90      642.84     83.42 o
   1  13 -10      847.85      645.94     85.13 o
   2  13 -10     2829.89     2767.48     69.74 o
   3  13 -10      355.87      278.61     59.91 o
   4  13 -10     3450.33     3378.36    156.58 o
   5  13 -10      132.77      121.66     30.59 o
   6  13 -10     2142.66     2013.57    129.79 o
   7  13 -10     1535.88     1561.67     77.76 o
   8  13 -10     1037.59      701.61    125.73 o
   9  13 -10     1683.59     1390.85    117.72 o
  10  13 -10     1710.32     1519.54    129.06 o
  11  13 -10      751.57      733.53     77.74 o
  12  13 -10     1231.88     1004.44     92.40 o
  13  13 -10      249.88      137.57     24.00 o
  14  13 -10      675.96      528.29     91.63 o
   0  14 -10    17518.96    18469.72    532.51 o
   1  14 -10       11.03       34.93     21.97 o
   2  14 -10     5902.08     5965.31     81.57 o
   3  14 -10      379.60      307.73     47.16 o
   4  14 -10      560.46      422.54     70.85 o
   5  14 -10      652.61      543.56     97.93 o
   6  14 -10       35.87        6.08     13.35 o
   7  14 -10       17.04        5.09     30.45 o
   8  14 -10     2783.98     2172.23    167.10 o
   9  14 -10     1947.92     1784.53    208.27 o
  10  14 -10     1619.50     1387.48    122.97 o
  11  14 -10      831.09      744.76    140.36 o
  12  14 -10      486.80      562.38     67.89 o
   2  15 -10      143.13      133.27     49.25 o
   3  15 -10      322.65      307.89     69.17 o
   4  15 -10       58.05       48.10     25.12 o
   5  15 -10      723.73      450.18    109.77 o
   6  15 -10      154.09      171.61     61.28 o
   7  15 -10      862.26      663.90    162.59 o
   8  15 -10      597.98      471.61    324.06 o
   9  15 -10      584.54      540.60    165.41 o
  10  15 -10      371.72      409.06     80.59 o
  11  15 -10      746.39      538.30    133.36 o
   2  16 -10     2243.32     1815.39    226.13 o
   3  16 -10       23.73       63.72     43.61 o
   4  16 -10      727.40      678.19    138.91 o
   5  16 -10       51.13       46.62     44.92 o
   6  16 -10     1203.60     1020.67    182.89 o
   7  16 -10      841.29      535.52    267.10 o
   8  16 -10      518.05      352.44    127.82 o
   9  16 -10     2553.82     2498.09    302.25 o
   2   0  -9    10839.03     9929.03    342.48 o
  16   0  -9    13981.68    15620.51    387.97 o
  18   0  -9     5335.86     6592.97    625.37 o
  20   0  -9     1250.92     1383.82    196.61 o
   0   1  -9      610.47      401.12     70.30 o
   1   1  -9     2670.97     2554.11     77.63 o
   2   1  -9      798.57      628.05     59.60 o
   3   1  -9    14643.39    14240.82    410.71 o
   8   1  -9      174.64      114.28     40.79 o
  11   1  -9    11565.71    11100.63    418.04 o
  12   1  -9     1630.25     1532.69     64.47 o
  13   1  -9     2735.64     2952.79    419.36 o
  14   1  -9     1177.58     1503.18    218.04 o
  15   1  -9     3813.53     3776.09    264.47 o
  16   1  -9      195.97      155.26     68.04 o
  17   1  -9     1223.98     1497.73    252.44 o
  18   1  -9        8.11       79.68     40.46 o
  19   1  -9      282.78      376.58     62.06 o
  20   1  -9      308.94      284.24     68.52 o
   2   2  -9     4794.17     4866.30    214.85 o
   3   2  -9     3725.97     3507.48    159.58 o
   4   2  -9     4294.06     3981.91    147.74 o
   6   2  -9     7343.92     6799.93    339.28 o
   7   2  -9     4002.40     3791.88     83.08 o
   8   2  -9     3744.86     3749.21    176.13 o
   9   2  -9     1878.44     1904.87    190.04 o
  10   2  -9     4016.82     4699.39    177.82 o
  11   2  -9     1295.80     1295.78    112.12 o
  12   2  -9     7237.43     7492.77    200.09 o
  13   2  -9     1586.51     1464.71    187.22 o
  14   2  -9     9179.09     9545.76    395.86 o
  15   2  -9      111.40      208.64     77.07 o
  16   2  -9     5079.69     5332.84    320.30 o
  17   2  -9     2366.57     2558.62    352.44 o
  18   2  -9     1594.44     1402.05    221.24 o
  19   2  -9      693.16      497.24    109.09 o
  20   2  -9     1099.41      982.89    156.20 o
   3   3  -9     8563.65     8751.31    232.71 o
   4   3  -9     2766.91     2574.85    120.11 o
   5   3  -9      240.20      229.88     46.80 o
   6   3  -9    14519.76    15070.29    766.44 o
   7   3  -9     2514.25     2700.53    257.52 o
   8   3  -9     3778.59     3893.57    205.64 o
   9   3  -9     1556.05     1684.38    234.77 o
  10   3  -9     7012.23     7381.59    596.33 o
  11   3  -9     3566.50     3768.60    126.41 o
  12   3  -9     5792.20     6162.65    289.94 o
  13   3  -9     2015.76     1865.94    179.60 o
  14   3  -9      217.79      190.99     43.44 o
  15   3  -9      789.41      730.44    128.57 o
  16   3  -9      192.81      197.93     63.16 o
  17   3  -9     1329.87     1389.46    149.43 o
  18   3  -9      977.33      871.80    121.43 o
  19   3  -9     1123.16     1170.48    194.73 o
  20   3  -9     1092.40     1068.97    217.48 o
   3   4  -9     5555.59     5184.91    205.64 o
   4   4  -9     5071.95     5086.37    154.81 o
   5   4  -9     4685.21     4551.64    222.37 o
   6   4  -9      577.40      414.52     61.81 o
   7   4  -9     2953.71     3311.62     97.74 o
   8   4  -9     1878.51     1925.92    124.06 o
   9   4  -9    15224.32    16780.83    481.57 o
  10   4  -9     1625.92     1537.97    173.40 o
  11   4  -9     7065.80     7967.53    209.84 o
  12   4  -9     7213.73     7524.06    330.07 o
  13   4  -9      421.89      476.87    113.34 o
  14   4  -9     1477.11     1525.16    137.35 o
  15   4  -9     1105.08     1051.26    201.50 o
  16   4  -9       39.81       11.53     18.80 o
  17   4  -9     1211.96     1199.61    170.11 o
  18   4  -9      313.96      264.85     70.86 o
  19   4  -9     1352.35     1186.08    186.46 o
  20   4  -9      476.15      528.19    102.82 o
   3   5  -9     1067.89     1030.19     16.27 o
   4   5  -9    14886.40    16162.52    550.37 o
   5   5  -9     1468.62     1435.51     92.86 o
   6   5  -9     7503.71     8007.24    349.24 o
   7   5  -9      379.40      381.20     82.14 o
   8   5  -9      910.44      903.56    268.61 o
   9   5  -9      276.78      290.63     48.30 o
  10   5  -9     1272.64     1480.21    174.15 o
  11   5  -9     1392.85     1294.26    215.25 o
  12   5  -9     5797.19     5973.70    194.04 o
  13   5  -9      387.16      418.99     56.91 o
  14   5  -9        9.39      143.85     66.92 o
  15   5  -9     1453.05     1431.04    188.06 o
  16   5  -9      167.71      302.83    115.98 o
  17   5  -9      521.15      474.62    101.13 o
  18   5  -9      918.84     1017.66    161.65 o
  19   5  -9      236.81      163.91     44.92 o
   3   6  -9    17290.92    17569.63    241.24 o
   4   6  -9     2559.55     2377.26     50.05 o
   5   6  -9    13133.86    13674.26    333.79 o
   6   6  -9     1681.16     1672.22    120.96 o
   7   6  -9      869.30      852.48     99.63 o
   8   6  -9       89.66       95.88     45.86 o
   9   6  -9     3288.09     3335.24    334.30 o
  10   6  -9      242.23      134.65     35.83 o
  11   6  -9      821.06      842.20     87.78 o
  12   6  -9      667.76      731.52     91.88 o
  13   6  -9      224.71      192.42     34.86 o
  14   6  -9     1385.69     1372.94    155.69 o
  15   6  -9       58.07       99.00     29.30 o
  16   6  -9     1062.85     1082.49    113.87 o
  17   6  -9     1384.70     1062.74    193.32 o
  18   6  -9      234.50      257.14     77.63 o
  19   6  -9     2831.68     2598.84    415.78 o
   2   7  -9     1642.58     1485.50    125.94 o
   3   7  -9     6627.44     6324.30    165.49 o
   4   7  -9    10300.45    10898.50    487.87 o
   5   7  -9      992.21     1226.31    344.26 o
   6   7  -9     4574.94     4497.36     78.44 o
   7   7  -9     1383.02     1370.86     91.96 o
   8   7  -9      833.60      796.85    108.32 o
   9   7  -9     1763.56     1893.85    172.93 o
  10   7  -9      583.96      681.54    123.03 o
  11   7  -9     1885.02     1975.18     85.70 o
  12   7  -9     3023.46     3010.32    122.11 o
  13   7  -9     1957.58     1923.58    115.53 o
  14   7  -9     2613.97     2620.16    111.28 o
  15   7  -9      453.28      464.66     60.50 o
  16   7  -9      751.04      679.20     58.34 o
  17   7  -9      292.33      266.14     39.83 o
  18   7  -9      306.20      217.20     58.17 o
  19   7  -9      460.37      468.42    126.50 o
   1   8  -9     2791.35     2887.75     30.26 o
   2   8  -9     8493.21     8309.97    239.19 o
   3   8  -9    22263.67    23079.97    325.13 o
   4   8  -9     5134.44     4971.94     51.89 o
   5   8  -9     4508.17     4375.11     60.06 o
   6   8  -9     3184.29     3184.21     68.77 o
   7   8  -9     1007.28      984.08    103.87 o
   8   8  -9     1921.45     1994.24    109.97 o
   9   8  -9      784.71      756.36     92.43 o
  10   8  -9      394.20      394.03     81.90 o
  11   8  -9      252.62      279.09     44.38 o
  12   8  -9     6150.44     6503.89    163.49 o
  13   8  -9      705.37      599.26     66.32 o
  14   8  -9     2081.70     2009.06    138.00 o
  15   8  -9      146.55      135.98     44.27 o
  16   8  -9      376.28      379.10     54.13 o
  17   8  -9      144.86       92.39     37.19 o
  18   8  -9       74.02       19.07     19.43 o
   0   9  -9     1111.76     1030.82     57.71 o
   1   9  -9      671.96      573.14     51.85 o
   2   9  -9     1645.57     1454.38     74.98 o
   3   9  -9     1881.94     1744.36     52.82 o
   4   9  -9     8357.74     8158.67    240.26 o
   5   9  -9     4692.54     4546.93    127.91 o
   6   9  -9     5274.52     5196.52     93.91 o
   7   9  -9     1869.30     1713.15    105.42 o
   8   9  -9     1746.42     1770.61    131.54 o
   9   9  -9     2652.87     2583.65    110.37 o
  10   9  -9      377.80      455.49     76.06 o
  11   9  -9    10842.73    11204.37    217.32 o
  12   9  -9     1359.32     1289.25    119.71 o
  13   9  -9     6717.03     7163.18    199.72 o
  14   9  -9     1074.84     1008.02    140.70 o
  15   9  -9      774.76      701.37    103.42 o
  16   9  -9      332.88      353.32     72.69 o
  17   9  -9       58.40       62.77     23.43 o
  18   9  -9      521.95      413.32     60.77 o
   1  10  -9      198.44      202.47     34.23 o
   2  10  -9     1408.06     1334.74    161.18 o
   3  10  -9     1186.97     1139.99     50.25 o
   4  10  -9     7855.90     8037.42    237.17 o
   5  10  -9      365.16      310.76     84.48 o
   6  10  -9     4057.93     4165.77    235.66 o
   7  10  -9      551.27      411.49     75.67 o
   8  10  -9     1716.54     1706.93    139.03 o
   9  10  -9     1079.75     1066.13    133.71 o
  10  10  -9     1216.44     1207.31    139.74 o
  11  10  -9     2338.84     2053.82    174.63 o
  12  10  -9     6527.55     6458.92    149.78 o
  13  10  -9      211.77      187.59     33.83 o
  14  10  -9     2388.67     2182.42    186.09 o
  15  10  -9      376.15      289.92    114.29 o
  16  10  -9     2905.00     2893.83    196.20 o
  17  10  -9      159.75      159.43     45.36 o
   1  11  -9      220.22      142.32     40.89 o
   2  11  -9     7288.37     7228.80    141.82 o
   3  11  -9     3726.64     3738.88     66.99 o
   4  11  -9     1520.93     1455.25    111.95 o
   5  11  -9      916.21      806.49     95.78 o
   6  11  -9      405.48      309.93     58.80 o
   7  11  -9     1680.94     1431.19    117.67 o
   8  11  -9     1824.82     1756.93    122.09 o
   9  11  -9      364.46      352.42     84.49 o
  10  11  -9      106.17      107.47     29.17 o
  11  11  -9     1763.25     1481.26    107.16 o
  12  11  -9      135.54      155.29     39.59 o
  13  11  -9     1658.79     1474.64    140.46 o
  14  11  -9     2573.56     2290.21    167.94 o
  15  11  -9     1322.48     1207.15     99.96 o
  16  11  -9       97.77      101.03     23.62 o
   1  12  -9     2429.98     2327.59     81.84 o
   2  12  -9      357.70      298.02     48.03 o
   3  12  -9      811.08      748.92     82.14 o
   4  12  -9     2435.54     2330.30    219.64 o
   5  12  -9      173.46      201.33     44.55 o
   6  12  -9     4464.74     4545.20     90.66 o
   7  12  -9     2170.88     2006.75    162.40 o
   8  12  -9     6359.34     6203.32    159.58 o
   9  12  -9     3572.06     3385.08    193.23 o
  10  12  -9     4321.84     4385.70    127.09 o
  11  12  -9     2140.89     2126.35    129.67 o
  12  12  -9     2182.30     2113.71    198.67 o
  13  12  -9      613.63      563.59     84.52 o
  14  12  -9     2735.54     2569.87    137.38 o
  15  12  -9      900.70      848.55     89.17 o
   0  13  -9       67.51       61.09     51.50 o
   1  13  -9      123.79      107.94     28.34 o
   2  13  -9     1878.99     1840.20     75.28 o
   3  13  -9     1026.03      956.72     94.15 o
   4  13  -9     3493.28     3752.39     80.20 o
   5  13  -9      342.04      294.95     58.04 o
   6  13  -9     2096.04     1992.59    185.52 o
   7  13  -9        0.31       53.60     24.10 o
   8  13  -9      325.14      306.42     61.96 o
   9  13  -9      745.00      634.77    124.81 o
  10  13  -9      557.46      443.67     62.09 o
  11  13  -9     1412.41     1421.06     93.93 o
  12  13  -9      379.96      369.85     47.58 o
  13  13  -9      408.46      357.41     56.74 o
  14  13  -9      889.22      833.38    113.45 o
   1  14  -9     2381.96     2354.98     83.23 o
   2  14  -9      985.44      786.57    104.14 o
   3  14  -9     1667.39     1438.12    111.19 o
   4  14  -9      805.18      739.65     99.53 o
   5  14  -9      381.19      352.20     70.47 o
   6  14  -9      498.65      491.06     74.75 o
   7  14  -9       66.18       28.24     40.51 o
   8  14  -9     2184.35     2063.14    106.58 o
   9  14  -9     1312.43     1053.40    129.59 o
  10  14  -9     2571.79     2324.47    231.19 o
  11  14  -9      617.47      513.57     79.23 o
  12  14  -9     1751.05     1502.31    166.78 o
  13  14  -9        8.90       84.60     27.91 o
   0  15  -9      609.54      429.13    315.79 o
   1  15  -9      587.23      509.21     68.86 o
   2  15  -9      355.82      276.31     73.37 o
   3  15  -9     1933.03     1654.28     92.99 o
   4  15  -9     2947.02     3061.34    180.45 o
   5  15  -9      259.90      234.99     46.90 o
   6  15  -9     3324.10     3481.64    221.36 o
   7  15  -9      531.51      448.55     75.73 o
   8  15  -9      180.62      133.67     42.30 o
   9  15  -9     1178.83     1022.42    131.78 o
  10  15  -9      819.60      688.39    161.18 o
  11  15  -9      833.60      730.23    120.81 o
  12  15  -9        5.15       59.10     20.75 o
   1  16  -9     5894.03     5875.52    121.88 o
   2  16  -9      857.71      699.98     76.23 o
   3  16  -9       73.27       65.48     23.62 o
   4  16  -9      716.86      605.94    100.48 o
   5  16  -9      391.55      384.89     85.15 o
   6  16  -9     1736.33     1589.21    112.57 o
   7  16  -9      827.84      661.41    109.32 o
   8  16  -9     2424.37     2491.31    132.86 o
   9  16  -9      564.88      427.24     70.79 o
  10  16  -9      427.90      266.86     51.09 o
   1  17  -9      137.93      100.56     54.32 o
   2  17  -9      590.15      401.30     80.45 o
   3  17  -9      208.41      134.95     51.97 o
   4  17  -9      514.20      321.68    137.22 o
   5  17  -9       77.59      162.78     40.98 o
   6  17  -9      801.37      751.12    148.87 o
   7  17  -9      632.18      506.76    141.73 o
   8  17  -9       58.23      107.74     57.24 o
   2  18  -9      820.48      611.08    161.65 o
   3  18  -9      100.09       32.33     25.56 o
   4  18  -9       24.19       21.99     21.05 o
   5  18  -9      166.32      115.98     37.97 o
   0   0  -8     1481.27     1530.06     70.30 o
   2   0  -8    23834.58    23307.08    360.33 o
  16   0  -8      920.20      871.04    212.40 o
  18   0  -8     2432.12     2463.13    419.17 o
  20   0  -8      898.77     1085.89    148.49 o
   1   1  -8     5032.46     4796.91    134.04 o
   2   1  -8     5467.06     5525.32    300.84 o
   3   1  -8     6849.47     6213.47    213.72 o
   7   1  -8    14070.68    12682.38    358.08 o
   9   1  -8     2298.10     2209.56     56.77 o
  10   1  -8     1024.15      839.84    109.02 o
  11   1  -8     2726.92     2509.18   1482.13 o
  13   1  -8      344.30      179.32     74.81 o
  14   1  -8      429.55      514.28    391.35 o
  15   1  -8      585.77      621.61    125.19 o
  16   1  -8     1135.66     1091.91    176.50 o
  17   1  -8     2284.27     2412.38    280.68 o
  18   1  -8       68.00      132.11     91.26 o
  19   1  -8     2129.47     2246.08    240.32 o
  20   1  -8      117.52      186.14     57.66 o
  21   1  -8     1145.21     1311.78    315.97 o
   2   2  -8     6789.96     6781.51   2337.00 o
   3   2  -8    13079.54    13366.71    209.31 o
   4   2  -8    16057.67    14788.38    420.67 o
   5   2  -8     3238.39     3150.15    150.19 o
   6   2  -8    22107.15    21920.06    573.49 o
   8   2  -8     6552.94     6807.63    385.33 o
   9   2  -8     1560.73     1412.57    109.07 o
  10   2  -8     5804.19     6147.63    163.05 o
  11   2  -8     1662.75     1435.28    104.37 o
  12   2  -8     4499.90     4443.21    434.86 o
  13   2  -8      901.85      927.55    195.39 o
  14   2  -8      133.50      186.84     65.22 o
  15   2  -8     1007.89     1136.27    134.21 o
  16   2  -8     3188.06     3420.64    477.63 o
  17   2  -8     1886.42     2130.05    311.09 o
  18   2  -8      603.38      708.08    117.86 o
  19   2  -8     2268.49     2308.59    246.52 o
  20   2  -8      557.69      626.89     91.14 o
   3   3  -8    17985.32    17906.33    773.96 o
   4   3  -8     8318.46     8674.72    286.28 o
   5   3  -8     7729.48     7574.23    213.81 o
   6   3  -8     3320.45     3344.89    127.25 o
   7   3  -8     2358.52     2432.30    109.77 o
   8   3  -8    10560.02    11150.44    416.72 o
   9   3  -8     1960.83     1978.55    230.45 o
  10   3  -8     6720.98     7119.12    212.12 o
  11   3  -8     3195.35     3011.98     74.08 o
  12   3  -8     4166.02     4288.96    164.66 o
  13   3  -8      484.19      473.88     70.84 o
  14   3  -8     3907.52     4139.56    309.76 o
  15   3  -8     1466.30     1231.26    140.13 o
  16   3  -8     4018.91     4428.15    444.36 o
  17   3  -8      167.73      256.39     67.29 o
  18   3  -8      345.20      482.51     92.86 o
  19   3  -8     1293.36     1444.16    217.67 o
  20   3  -8      362.61      304.13     72.56 o
   2   4  -8     5563.82     5524.00    209.58 o
   3   4  -8     8186.92     8441.25    189.36 o
   4   4  -8      888.15      750.93     83.08 o
   5   4  -8      186.34      198.82     67.76 o
   6   4  -8     2022.07     1911.82     92.10 o
   7   4  -8     2230.06     1937.90    114.51 o
   8   4  -8     4451.99     4704.36    335.90 o
   9   4  -8     1175.53     1353.32    189.79 o
  10   4  -8      122.29      175.68     32.93 o
  11   4  -8     1158.54      973.85    110.05 o
  12   4  -8     1254.95     1182.89    127.25 o
  13   4  -8      600.55      605.89     59.77 o
  14   4  -8      351.42      333.54     48.91 o
  15   4  -8     1054.92     1015.39    210.62 o
  16   4  -8      285.75      211.10     49.09 o
  17   4  -8      355.63      276.88     74.44 o
  18   4  -8      382.24      489.09     88.91 o
  19   4  -8      282.57      261.65     86.09 o
  20   4  -8      387.25      440.03    126.50 o
   2   5  -8     2045.10     1956.19     25.66 o
   3   5  -8     8953.79     9431.95    521.42 o
   4   5  -8     5312.64     5465.73    185.81 o
   5   5  -8      646.57      629.32    105.45 o
   6   5  -8     1560.39     1500.81     89.10 o
   7   5  -8      813.02      812.79     92.58 o
   8   5  -8     2863.01     3181.33    159.86 o
   9   5  -8     3917.44     3756.54    281.76 o
  10   5  -8     6909.35     7007.78    162.23 o
  11   5  -8     4711.06     4745.69    281.61 o
  12   5  -8     9635.59    10184.64    366.67 o
  13   5  -8     2208.99     2126.79    119.64 o
  14   5  -8     4103.30     4063.77    146.67 o
  15   5  -8      917.43      793.13     91.88 o
  16   5  -8     2225.30     2103.31    112.16 o
  17   5  -8      193.58      179.97     37.99 o
  18   5  -8     1503.04     1580.06    212.97 o
  19   5  -8      208.14      182.70     87.78 o
  20   5  -8     2869.05     2535.69    364.09 o
   2   6  -8     2675.24     2472.40     24.51 o
   3   6  -8     8900.88     8961.86    165.18 o
   4   6  -8     5946.86     5924.12    187.72 o
   5   6  -8     6152.75     6003.65    163.63 o
   6   6  -8     1671.61     1497.92     81.27 o
   7   6  -8     2143.55     2417.28    232.88 o
   8   6  -8     2297.47     2158.05    204.60 o
   9   6  -8      843.66      885.49    114.48 o
  10   6  -8     3858.00     4119.71    102.02 o
  11   6  -8     7379.53     7615.29    188.82 o
  12   6  -8     1062.31     1013.09     85.93 o
  13   6  -8     6956.94     7217.27    198.70 o
  14   6  -8     1434.65     1225.59    175.17 o
  15   6  -8      783.13      753.73     78.74 o
  16   6  -8      139.91      148.29     30.41 o
  17   6  -8      860.30      852.00    113.43 o
  18   6  -8      225.68      188.72     39.16 o
  19   6  -8      355.09      444.29     81.61 o
  20   6  -8      110.52      153.57     51.32 o
   1   7  -8     3761.99     3648.36     72.78 o
   2   7  -8     2066.46     1896.60     34.59 o
   3   7  -8     4110.04     3790.30    142.85 o
   4   7  -8     7446.61     7351.19    204.47 o
   5   7  -8     4546.63     4680.98     68.15 o
   6   7  -8     8866.95     8909.95    273.58 o
   7   7  -8      133.49      145.95     36.94 o
   8   7  -8     3836.52     3711.72    258.46 o
   9   7  -8      551.90      537.06     63.56 o
  10   7  -8     6793.44     6739.36    172.97 o
  11   7  -8     1611.64     1637.37    102.80 o
  12   7  -8     4341.62     4110.97    270.19 o
  13   7  -8      732.41      718.06     65.82 o
  14   7  -8     1056.39      920.04    107.55 o
  15   7  -8      262.66      247.75     44.20 o
  16   7  -8      385.93      344.80     39.64 o
  17   7  -8     1260.10     1143.03     94.16 o
  18   7  -8     1282.01     1177.91     90.82 o
  19   7  -8     1452.90     1538.86    186.93 o
   0   8  -8     1360.71     1391.90     81.39 o
   1   8  -8     1854.37     1607.90     58.55 o
   2   8  -8     3970.85     3727.42    155.59 o
   3   8  -8     3618.74     3380.02     94.90 o
   4   8  -8     3037.08     3078.72     87.69 o
   5   8  -8      980.84      954.12    137.78 o
   6   8  -8     3181.18     2992.24    261.28 o
   7   8  -8      485.96      449.46     82.10 o
   8   8  -8      591.50      595.55     75.05 o
   9   8  -8      187.41      127.47     31.53 o
  10   8  -8      611.38      549.45     76.51 o
  11   8  -8     5157.16     5483.61    177.40 o
  12   8  -8     1377.00     1460.24    113.03 o
  13   8  -8     2838.65     2737.44    133.74 o
  14   8  -8       66.15      100.18     30.17 o
  15   8  -8     4715.19     4900.99    104.53 o
  16   8  -8      517.01      473.77     53.24 o
  17   8  -8      250.83      144.22     40.84 o
  18   8  -8      144.62      256.31     87.84 o
  19   8  -8      110.16      103.03     31.14 o
   1   9  -8     4043.44     4238.11    202.63 o
   2   9  -8     3964.51     3806.54     68.84 o
   3   9  -8     5567.30     5655.95    216.73 o
   4   9  -8      139.03      146.41     36.28 o
   5   9  -8     9841.84     9842.94    389.48 o
   6   9  -8     6788.80     6858.70    142.93 o
   7   9  -8     3666.20     3330.56    311.93 o
   8   9  -8     3371.20     3171.26    271.99 o
   9   9  -8     1427.50     1371.97    115.02 o
  10   9  -8     6893.46     6940.24    187.99 o
  11   9  -8     1198.08     1285.80     98.02 o
  12   9  -8     4261.00     4345.16    100.47 o
  13   9  -8      338.12      369.29     48.59 o
  14   9  -8     3202.14     3243.82    194.08 o
  15   9  -8     1737.16     1604.28    132.81 o
  16   9  -8     4618.48     4299.48    245.86 o
  17   9  -8      239.44      248.15     40.28 o
  18   9  -8     1741.79     1757.48    109.33 o
   0  10  -8      467.45      506.38     69.07 o
   1  10  -8      565.20      544.54     59.55 o
   2  10  -8     4061.12     3875.85     57.32 o
   3  10  -8     2786.31     2673.82    237.22 o
   4  10  -8    19646.21    20650.15    631.01 o
   5  10  -8     7086.35     7247.97    138.87 o
   6  10  -8    13195.36    13432.22    479.78 o
   7  10  -8     3043.37     2936.56    162.50 o
   8  10  -8     2723.79     2809.56    240.41 o
   9  10  -8      178.13      196.17    111.37 o
  10  10  -8      718.63      652.58     78.82 o
  11  10  -8     1219.67     1212.25    120.68 o
  12  10  -8      414.05      412.42     50.71 o
  13  10  -8     1187.62     1039.72    111.98 o
  14  10  -8     1810.64     1947.82    180.45 o
  15  10  -8     1452.06     1359.34    110.37 o
  16  10  -8      812.46      860.93     70.12 o
  17  10  -8      264.37      275.67     46.46 o
   1  11  -8     3928.42     3933.77    114.93 o
   2  11  -8      331.02      255.13     67.93 o
   3  11  -8     5559.17     5419.68   3200.53 o
   4  11  -8      159.61      128.31     35.71 o
   5  11  -8     1347.23     1315.36    121.78 o
   6  11  -8     2058.43     1942.85    201.78 o
   7  11  -8     1080.55     1077.23    100.12 o
   8  11  -8     2762.17     2745.71    145.86 o
   9  11  -8      187.57      198.87     58.08 o
  10  11  -8      437.76      451.27     64.71 o
  11  11  -8       41.77       67.55     36.45 o
  12  11  -8     1053.22      995.22     97.80 o
  13  11  -8      460.47      515.47     59.80 o
  14  11  -8     2164.55     1980.06    141.77 o
  15  11  -8      269.47      285.57     97.13 o
  16  11  -8     2806.16     2454.40    160.45 o
  17  11  -8      168.11      270.21     35.95 o
   0  12  -8     6294.17     6460.95    163.38 o
   1  12  -8      411.90      437.96     58.64 o
   2  12  -8     1890.37     1849.38     97.65 o
   3  12  -8      144.11      108.30     46.43 o
   4  12  -8     4245.77     4215.94    112.02 o
   5  12  -8      692.41      671.00     90.97 o
   6  12  -8     1029.03     1082.44    109.72 o
   7  12  -8      159.36      114.80     33.72 o
   8  12  -8      920.84      773.87     94.24 o
   9  12  -8       81.83       96.20     36.72 o
  10  12  -8      795.26      820.20    116.08 o
  11  12  -8     2105.49     2009.39    153.45 o
  12  12  -8     1344.39     1230.03    102.82 o
  13  12  -8     4684.79     4540.15    228.51 o
  14  12  -8      971.14      877.85    102.41 o
  15  12  -8     3782.87     3428.76    159.73 o
  16  12  -8     1520.66     1208.32    110.62 o
   1  13  -8    11964.78    12307.58    230.40 o
   2  13  -8      174.81      150.96     57.61 o
   3  13  -8     1689.44     1514.74    130.34 o
   4  13  -8      269.28      211.43     45.68 o
   5  13  -8      774.20      842.98    106.73 o
   6  13  -8      882.24      766.02    100.05 o
   7  13  -8      795.12      752.58    108.81 o
   8  13  -8      333.63      345.36     60.51 o
   9  13  -8     4124.31     3946.74    123.14 o
  10  13  -8      240.47      250.74     77.54 o
  11  13  -8     1856.61     1795.55    130.95 o
  12  13  -8     3113.36     3089.91    188.01 o
  13  13  -8      122.71      133.70     41.35 o
  14  13  -8     2767.87     2795.53    132.53 o
  15  13  -8     1118.21      952.23     93.49 o
   0  14  -8     7254.38     7419.24    307.52 o
   1  14  -8      204.41      145.04     37.85 o
   2  14  -8     1961.04     2005.51    115.88 o
   3  14  -8      758.95      688.58     89.35 o
   4  14  -8     1488.59     1461.89    114.16 o
   5  14  -8      574.06      489.31     86.36 o
   6  14  -8      485.40      537.49     86.66 o
   7  14  -8      115.15       85.64     57.89 o
   8  14  -8      633.47      524.44     76.01 o
   9  14  -8     1062.97      956.05    104.86 o
  10  14  -8      688.64      666.20     80.91 o
  11  14  -8      546.26      514.59     61.85 o
  12  14  -8      502.50      398.29     73.01 o
  13  14  -8      840.06      800.29     76.05 o
  14  14  -8      225.74      134.27     30.09 o
   1  15  -8     3648.13     3743.70    123.89 o
   2  15  -8     1332.14     1251.17    103.24 o
   3  15  -8      422.92      440.72     73.63 o
   4  15  -8     1846.32     2111.74    101.82 o
   5  15  -8       60.30       45.00     24.25 o
   6  15  -8     3234.79     3430.23    162.07 o
   7  15  -8     1073.58      992.46    114.11 o
   8  15  -8     2456.61     2307.35    162.22 o
   9  15  -8     2590.41     2648.02    120.66 o
  10  15  -8      614.98      628.36     84.50 o
  11  15  -8     3640.16     3512.95    196.68 o
  12  15  -8      322.49      284.50     50.09 o
   0  16  -8      327.31      311.79     74.87 o
   1  16  -8      506.41      454.46     49.31 o
   2  16  -8     1807.25     1664.52    109.76 o
   3  16  -8      758.40      678.82     77.38 o
   4  16  -8     3501.78     3997.85    124.86 o
   5  16  -8      496.97      429.61     72.41 o
   6  16  -8     1642.83     1407.54    174.87 o
   7  16  -8     1428.64     1197.06    145.96 o
   8  16  -8      109.30       67.45     26.21 o
   9  16  -8     2228.44     2188.76    159.25 o
  10  16  -8       29.46      110.91    106.30 o
  11  16  -8      152.90      141.21     43.27 o
   1  17  -8      372.27      281.99     43.59 o
   2  17  -8      138.75       96.55     29.24 o
   3  17  -8     1703.80     1535.57    122.62 o
   4  17  -8      214.67      224.31     47.12 o
   5  17  -8      516.45      415.34     66.94 o
   6  17  -8      753.88      655.81     95.89 o
   7  17  -8      197.66      121.94     31.58 o
   8  17  -8     3009.28     2931.24    148.29 o
   9  17  -8      750.39      638.74     70.60 o
   0  18  -8     2692.40     2988.31    231.58 o
   1  18  -8      207.22      126.18     27.39 o
   2  18  -8      224.01      150.82     35.25 o
   3  18  -8      513.61      450.40     62.87 o
   4  18  -8     1255.93      928.65    161.80 o
   5  18  -8      334.53      335.25    117.57 o
   6  18  -8     1521.21     1240.87    205.35 o
   1  19  -8      393.68      351.69    200.75 o
   2   0  -7    20570.91    21162.36    722.17 o
   8   0  -7    15432.63    15540.43    412.21 o
  16   0  -7     8825.07     9214.00    437.40 o
  18   0  -7    10556.36    12222.42    611.84 o
  20   0  -7     1584.49     1672.54    196.05 o
   0   1  -7      978.46      915.59     79.32 o
   1   1  -7     3711.60     3891.63    107.36 o
   2   1  -7      974.71      869.60     62.66 o
   3   1  -7     7219.69     6771.35   2334.00 o
   4   1  -7      670.95      446.24     75.94 o
   7   1  -7    10661.65    10225.29    259.21 o
   8   1  -7     6642.78     6801.24    344.36 o
   9   1  -7     6446.30     6568.35    330.26 o
  10   1  -7     1625.92     1411.64     67.86 o
  11   1  -7     4054.14     3646.20     59.21 o
  12   1  -7     3069.45     3256.17    440.60 o
  13   1  -7     4428.97     4506.34    264.09 o
  14   1  -7      205.95      104.70     47.37 o
  15   1  -7    15001.98    16059.04    617.10 o
  16   1  -7     1108.46     1062.96    130.64 o
  17   1  -7      537.48      739.94     88.51 o
  18   1  -7     1373.58     1463.66    138.44 o
  19   1  -7       81.19       63.63     81.67 o
  20   1  -7      302.71      407.12     72.53 o
  21   1  -7      323.68      277.14     82.71 o
   2   2  -7     3261.16     3286.99     89.92 o
   3   2  -7      846.14      772.44     87.01 o
   4   2  -7       57.26       68.23     14.47 o
   5   2  -7     1992.18     2018.02    699.05 o
   6   2  -7     9960.42    10191.99    325.56 o
   7   2  -7     1718.66     1756.75    147.93 o
   8   2  -7     3920.98     3840.94    191.35 o
   9   2  -7     1408.30     1260.15     85.00 o
  10   2  -7     1598.61     1498.64    100.56 o
  11   2  -7     5641.58     5484.49    197.73 o
  12   2  -7     2211.31     2029.24    298.59 o
  13   2  -7     1076.83      908.76    144.90 o
  14   2  -7     1539.78     1749.23    171.99 o
  15   2  -7     4522.48     4445.82    260.52 o
  16   2  -7     1528.59     1379.87    279.51 o
  17   2  -7     1716.50     1868.21    174.81 o
  18   2  -7      215.46      243.98     81.39 o
  19   2  -7      124.69      180.84     45.81 o
  20   2  -7      662.39      696.47    115.93 o
  21   2  -7      774.48      933.67    122.41 o
   3   3  -7      438.46      468.10     47.37 o
   4   3  -7    18200.34    19618.79    498.77 o
   5   3  -7     2023.63     1837.76    117.67 o
   6   3  -7     8017.12     8819.83    317.29 o
   8   3  -7     2053.62     2152.68    122.34 o
   9   3  -7     1549.67     1634.29     85.11 o
  10   3  -7      402.99      470.95     54.35 o
  11   3  -7    14332.14    15112.03    396.08 o
  12   3  -7     2545.07     2546.44    141.19 o
  13   3  -7    20190.08    20601.76    432.16 o
  14   3  -7      539.38      468.33     67.58 o
  15   3  -7     7224.00     6748.20    296.80 o
  16   3  -7     1055.98     1271.79    141.54 o
  17   3  -7     2475.23     2591.70    281.20 o
  18   3  -7     1695.52     1847.35    231.95 o
  19   3  -7     1240.69     1291.15    185.90 o
  20   3  -7      271.39      126.08    154.98 o
  21   3  -7     1003.59      911.13    119.93 o
   2   4  -7     3285.96     3331.26    110.82 o
   3   4  -7      164.01      120.78     24.40 o
   4   4  -7     4374.84     4512.21    189.10 o
   5   4  -7     7603.26     7588.17    332.23 o
   6   4  -7      462.69      422.31     55.01 o
   7   4  -7     8449.58     8869.19    233.36 o
   8   4  -7      149.77      140.89     39.39 o
   9   4  -7     1174.94     1147.55     81.52 o
  10   4  -7       98.58      122.34     28.64 o
  11   4  -7     9111.75     9349.70    301.67 o
  12   4  -7     1353.66     1256.38    119.54 o
  13   4  -7     3890.31     3555.62    162.55 o
  14   4  -7     3094.44     3033.79    136.67 o
  15   4  -7      949.79      858.57     96.78 o
  16   4  -7       31.69       42.36     25.37 o
  17   4  -7     1004.23      911.51     99.85 o
  18   4  -7      430.84      338.15     87.59 o
  19   4  -7      773.33      800.18    541.16 o
  20   4  -7      560.48      756.76    171.24 o
  21   4  -7       85.99       96.99     39.85 o
   1   5  -7      193.93      192.29     57.33 o
   2   5  -7    36572.81    37226.41    390.55 o
   3   5  -7     3008.02     3119.26     75.08 o
   4   5  -7    19586.92    20243.30    540.97 o
   5   5  -7     9067.48     9392.28    220.84 o
   6   5  -7     9905.55    10079.85    399.15 o
   7   5  -7     3052.77     3110.50    277.63 o
   8   5  -7     1498.83     1309.38     87.38 o
   9   5  -7     1201.55     1173.27     97.89 o
  10   5  -7     1494.19     1525.19     99.88 o
  11   5  -7     6298.41     6711.60    269.37 o
  12   5  -7     1148.86     1119.81    109.24 o
  13   5  -7     1499.32     1586.79    130.91 o
  14   5  -7     1651.48     1399.18    106.71 o
  15   5  -7      564.64      630.54     60.20 o
  16   5  -7     1357.49     1449.83    108.81 o
  17   5  -7      251.45      130.79     29.72 o
  18   5  -7     2064.43     2184.26    211.93 o
  19   5  -7     1114.91      919.47     91.29 o
  20   5  -7     2105.79     2271.59    228.01 o
   1   6  -7     8070.45     8043.38    159.68 o
   2   6  -7     2037.82     1975.28     37.60 o
   3   6  -7     1748.22     1658.20     73.13 o
   4   6  -7     1471.12     1334.56     55.93 o
   5   6  -7      180.43      187.08     43.70 o
   6   6  -7      195.57      142.71     32.73 o
   7   6  -7     1570.20     1607.03    159.75 o
   8   6  -7      155.09      220.12     52.69 o
   9   6  -7     1678.50     1610.98    163.74 o
  10   6  -7      994.29     1070.34     80.20 o
  11   6  -7     5828.43     6013.96    178.70 o
  12   6  -7      473.05      466.06     58.39 o
  13   6  -7     3986.46     3800.20    143.53 o
  14   6  -7     2358.11     2338.52     83.44 o
  15   6  -7     1754.66     1740.05    134.29 o
  16   6  -7      402.97      433.98     57.53 o
  17   6  -7      457.52      413.38     45.09 o
  18   6  -7       37.40       51.50     25.30 o
  19   6  -7     1263.76     1330.84    130.25 o
  20   6  -7      163.42      280.74     58.13 o
   1   7  -7     2946.50     2920.50     83.93 o
   2   7  -7    13680.13    13840.15    228.91 o
   3   7  -7     7370.83     7505.93    264.94 o
   4   7  -7    26694.25    26944.35    361.31 o
   5   7  -7     2063.19     1887.23    263.63 o
   6   7  -7     7023.41     7501.42    303.19 o
   7   7  -7     7841.30     7754.22    383.55 o
   8   7  -7      563.27      584.97     88.69 o
   9   7  -7      647.65      648.08    128.95 o
  10   7  -7     4026.89     4160.72    206.43 o
  11   7  -7     2067.82     2131.14    196.34 o
  12   7  -7     1264.98     1246.94    108.17 o
  13   7  -7     5914.42     5996.51    354.48 o
  14   7  -7     2577.93     2670.39    121.08 o
  15   7  -7      989.02      907.43     98.38 o
  16   7  -7      812.59      691.71     90.51 o
  17   7  -7      377.65      406.83     78.04 o
  18   7  -7     1277.95     1157.07    113.84 o
  19   7  -7       77.77      106.48     36.75 o
  20   7  -7     3433.51     3438.89    220.25 o
   1   8  -7     1127.23     1155.59     75.08 o
   2   8  -7     2541.78     2436.85     78.01 o
   3   8  -7     6776.48     6825.63    244.55 o
   4   8  -7     2096.26     2005.09    129.89 o
   5   8  -7     3669.39     3741.18     86.33 o
   6   8  -7     1972.87     1937.89    122.47 o
   7   8  -7     3048.71     2952.65    105.21 o
   8   8  -7     1155.24     1106.26    126.08 o
   9   8  -7     3535.36     3728.72    260.34 o
  10   8  -7     1926.31     2060.05    116.44 o
  11   8  -7     1123.57     1061.61     91.50 o
  12   8  -7     1547.77     1490.40    104.33 o
  13   8  -7     1144.70     1261.14    112.19 o
  14   8  -7      123.75       57.36     27.29 o
  15   8  -7     1120.01     1081.01    100.75 o
  16   8  -7      958.57      924.47     69.65 o
  17   8  -7     1016.44     1210.31     93.12 o
  18   8  -7      453.07      378.57     64.55 o
  19   8  -7      371.22      371.55     95.89 o
   0   9  -7    11202.96    11395.13    281.31 o
   1   9  -7     1419.22     1339.34     79.18 o
   2   9  -7    24301.85    25827.92    521.23 o
   3   9  -7    22421.89    23466.73    629.97 o
   4   9  -7    17093.16    17826.42    636.55 o
   5   9  -7    19565.73    20304.20    382.70 o
   6   9  -7     3888.19     3822.55     74.18 o
   7   9  -7     1292.82     1457.76    163.63 o
   8   9  -7     2993.44     3059.34    174.43 o
   9   9  -7     1091.52      940.08    123.31 o
  10   9  -7     3376.94     3151.27    169.06 o
  11   9  -7      906.27      934.96     87.78 o
  12   9  -7      787.48      698.59     74.32 o
  13   9  -7     2337.78     2498.57    158.10 o
  14   9  -7      673.30      805.48     93.43 o
  15   9  -7      101.82      120.58     30.93 o
  16   9  -7      801.17      717.46     64.67 o
  17   9  -7      195.62      170.08     40.39 o
  18   9  -7      217.58      311.61     66.09 o
  19   9  -7      109.96      149.33     69.01 o
   1  10  -7     3700.87     3612.23     69.33 o
   2  10  -7     1277.39     1245.06    106.50 o
   3  10  -7     3321.33     3306.09    128.38 o
   4  10  -7     3131.15     3166.63     82.51 o
   5  10  -7     3783.87     3554.96     90.21 o
   6  10  -7     3353.81     3449.58    117.68 o
   7  10  -7      844.13      970.00    124.91 o
   8  10  -7     5851.20     5797.66    375.65 o
   9  10  -7      720.31      734.67     79.68 o
  10  10  -7      843.06      899.82    124.64 o
  11  10  -7     3119.17     2924.54    186.31 o
  12  10  -7     2996.22     3051.91    160.88 o
  13  10  -7      867.51      831.18    100.81 o
  14  10  -7     1184.68      855.52     74.96 o
  15  10  -7      134.84      168.01     35.92 o
  16  10  -7     2915.92     2776.36    183.14 o
  17  10  -7      244.41      198.38     37.77 o
  18  10  -7      880.26      879.06     81.88 o
   0  11  -7     1156.79     1192.75    112.35 o
   1  11  -7      698.44      523.66     50.39 o
   2  11  -7      283.89      244.21     47.87 o
   3  11  -7      305.07      268.98     65.34 o
   4  11  -7      531.94      525.71     72.17 o
   5  11  -7      886.91      853.75    163.72 o
   6  11  -7       29.82       74.08     27.50 o
   7  11  -7      122.43      105.45     44.92 o
   8  11  -7     1007.69     1013.35    113.98 o
   9  11  -7      666.44      695.65     71.84 o
  10  11  -7      967.39      971.75     85.59 o
  11  11  -7     1699.13     1612.45     97.02 o
  12  11  -7      207.49      223.54     51.33 o
  13  11  -7     2998.03     3209.53    178.76 o
  14  11  -7     1945.77     1748.96    189.78 o
  15  11  -7     2601.07     2414.60    207.27 o
  16  11  -7     1382.70     1235.34    117.76 o
  17  11  -7     1305.10     1456.37    113.93 o
   1  12  -7     1749.43     1726.77     80.52 o
   2  12  -7      186.58      140.38     53.17 o
   3  12  -7     6064.19     6181.86    154.42 o
   4  12  -7      506.01      442.58     77.54 o
   5  12  -7     3146.57     3130.11    190.63 o
   6  12  -7     1734.79     1712.96    128.19 o
   7  12  -7      458.46      372.06     74.71 o
   8  12  -7     3007.79     2951.24    123.66 o
   9  12  -7      427.51      470.67     60.07 o
  10  12  -7      879.51      899.72     93.08 o
  11  12  -7      643.88      668.37     92.23 o
  12  12  -7      224.70      168.56     34.00 o
  13  12  -7      889.87      932.06     70.17 o
  14  12  -7      357.67      331.42     41.62 o
  15  12  -7      941.21      825.95     76.82 o
  16  12  -7      693.94      627.30     64.37 o
   0  13  -7     3488.23     3718.67    101.13 o
   1  13  -7      312.91      199.98     29.94 o
   2  13  -7     2399.36     2424.14    132.48 o
   3  13  -7       22.92       27.51     18.96 o
   4  13  -7     1381.79     1477.99    100.91 o
   5  13  -7      812.25      864.64    130.20 o
   6  13  -7      370.04      480.02    154.70 o
   7  13  -7     6248.74     6533.01    507.51 o
   8  13  -7      410.78      445.71     64.64 o
   9  13  -7     5141.18     5165.71    116.27 o
  10  13  -7     1095.99     1058.82    118.33 o
  11  13  -7     1170.72     1160.88     90.01 o
  12  13  -7      767.68      701.57     90.35 o
  13  13  -7      908.57      866.91     93.51 o
  14  13  -7      589.54      531.25     73.00 o
  15  13  -7     2182.91     1926.89    182.77 o
   1  14  -7      552.02      579.85     55.57 o
   2  14  -7      235.17      153.53     63.06 o
   3  14  -7     1619.55     1494.35    142.10 o
   4  14  -7      224.14      246.51     49.52 o
   5  14  -7     6225.25     6378.99    127.44 o
   6  14  -7     1584.76     1428.60    148.84 o
   7  14  -7      739.53      720.54    113.33 o
   8  14  -7      875.21      788.48     78.89 o
   9  14  -7      223.77      241.29     47.88 o
  10  14  -7      610.75      548.70     99.06 o
  11  14  -7      114.82      111.09     47.45 o
  12  14  -7      435.56      465.02     61.16 o
  13  14  -7      287.21      202.77     43.75 o
  14  14  -7      293.70      188.17     56.49 o
   0  15  -7    11921.21    12437.05    396.14 o
   1  15  -7       31.17      103.60     25.00 o
   2  15  -7     1144.69     1050.16    101.91 o
   3  15  -7      121.14      187.51     43.58 o
   4  15  -7      875.24      761.35    115.55 o
   5  15  -7      235.49      231.67     44.02 o
   6  15  -7      892.88      782.58    120.14 o
   7  15  -7     4043.21     4157.12    146.23 o
   8  15  -7     3009.56     2899.26    158.12 o
   9  15  -7     4291.19     4146.33    202.47 o
  10  15  -7      985.07      902.29     91.57 o
  11  15  -7      610.99      575.23     55.75 o
  12  15  -7        1.05       57.52     43.37 o
  13  15  -7       13.71       63.42     33.55 o
   1  16  -7     1605.24     1632.53     95.78 o
   2  16  -7     1007.51      946.13    135.77 o
   3  16  -7      383.99      380.15     76.03 o
   4  16  -7      772.76      859.43    107.02 o
   5  16  -7     2015.21     2097.87    118.79 o
   6  16  -7      227.28      190.05     50.33 o
   7  16  -7      300.21      302.82     45.91 o
   8  16  -7     1204.36     1147.88     98.23 o
   9  16  -7     1340.87     1452.89    112.85 o
  10  16  -7      576.18      544.57     80.30 o
  11  16  -7       21.66       46.66     45.00 o
  12  16  -7     2449.35     2063.27    161.30 o
   0  17  -7     6563.54     6744.24    194.96 o
   1  17  -7      505.11      482.03     49.79 o
   2  17  -7     1252.33     1232.50     95.30 o
   3  17  -7      720.60      670.50     97.07 o
   4  17  -7      183.42      163.45     47.63 o
   5  17  -7       28.41       64.54     38.37 o
   6  17  -7     1386.50     1019.95    123.94 o
   7  17  -7      652.16      529.48     70.33 o
   8  17  -7     1868.29     1816.33    185.46 o
   9  17  -7       57.15       97.74     26.54 o
  10  17  -7      251.59      165.14     34.62 o
   1  18  -7      380.86      310.74     44.25 o
   2  18  -7     1476.33     1358.45    117.19 o
   3  18  -7       10.72       23.68     22.77 o
   4  18  -7      791.77      742.88    123.21 o
   5  18  -7      463.73      415.06     79.43 o
   6  18  -7     1132.10     1070.13    146.21 o
   7  18  -7      471.54      366.13     50.89 o
   0  19  -7     3845.90     3609.07    309.11 o
   1  19  -7      315.02      323.75     54.08 o
   2  19  -7     2301.90     2080.78    140.66 o
   3  19  -7      340.40      321.31     63.37 o
   4  19  -7     2354.93     2259.33    175.08 o
   0   0  -6     2266.54     2578.92    110.15 o
   2   0  -6     1791.58     1933.76     39.69 o
   8   0  -6      352.53      257.89     39.66 o
  16   0  -6      173.36      167.86     73.31 o
  18   0  -6     7966.67     8259.69    607.14 o
  20   0  -6     5388.58     5645.24    474.99 o
   1   1  -6     7277.29     6513.39    124.64 o
   2   1  -6     6282.42     6341.07    137.82 o
   3   1  -6    16792.45    15621.82    299.62 o
   8   1  -6    14804.10    15210.55    409.02 o
   9   1  -6      105.53      110.34     34.77 o
  10   1  -6     2893.78     2751.66     65.22 o
  11   1  -6        9.71       15.04     10.90 o
  12   1  -6     2006.41     2322.34    320.49 o
  13   1  -6      359.77      507.70     88.72 o
  14   1  -6     1919.35     1940.77    187.22 o
  15   1  -6      342.93      349.81    105.83 o
  16   1  -6      725.57      843.98    116.73 o
  17   1  -6     1192.03     1345.44    118.81 o
  18   1  -6      247.54      489.76     77.62 o
  19   1  -6      170.25      112.97     43.77 o
  20   1  -6      559.19      601.50     89.58 o
  21   1  -6     1307.70     1414.50    126.46 o
   2   2  -6     2179.65     2284.46     53.34 o
   4   2  -6     1074.53     1093.91     62.54 o
   5   2  -6     6094.28     5815.00    338.15 o
   6   2  -6     1348.82     1473.86    214.10 o
   7   2  -6     5813.06     6006.32    276.12 o
   8   2  -6     1632.01     1847.59     85.89 o
   9   2  -6      386.32      439.34     88.18 o
  10   2  -6     4238.03     3830.15    162.53 o
  11   2  -6     1457.98     1348.51    111.93 o
  12   2  -6     7502.70     7579.71    153.72 o
  13   2  -6     1863.55     1775.09     99.87 o
  14   2  -6      523.50      503.11     70.76 o
  15   2  -6      133.31      213.99     57.89 o
  16   2  -6      655.84      841.34    160.71 o
  17   2  -6     3480.97     3773.46    183.46 o
  18   2  -6     2081.00     2312.19    253.76 o
  19   2  -6     1680.45     1734.53    253.44 o
  20   2  -6     3245.68     3315.50    172.93 o
  21   2  -6      399.59      454.26     94.10 o
   2   3  -6     5307.88     5434.55    149.05 o
   3   3  -6    55955.72    59580.71    416.43 o
   4   3  -6     3399.83     3238.87     92.85 o
   5   3  -6    32373.20    33300.31   1083.45 o
   6   3  -6    20103.00    22813.19    768.32 o
   7   3  -6     9514.87     9640.01    377.72 o
   8   3  -6    27234.14    28602.06    422.16 o
   9   3  -6      245.55      209.06     38.42 o
  10   3  -6    11780.18    12526.21    266.75 o
  11   3  -6      167.64      139.33     65.12 o
  12   3  -6     3468.05     3468.48    209.31 o
  13   3  -6     1141.09      987.29     75.59 o
  14   3  -6     9330.62     9029.04    314.78 o
  15   3  -6      798.95      814.82    134.87 o
  16   3  -6     3733.74     3802.71    212.59 o
  17   3  -6     1328.73     1370.75    146.60 o
  18   3  -6     1128.85     1069.04    163.81 o
  19   3  -6      711.77      598.30    135.90 o
  20   3  -6     1744.73     1821.54    192.20 o
  21   3  -6      307.95      351.66    120.21 o
   1   4  -6      873.59      839.30     51.99 o
   2   4  -6      260.96      262.36     26.17 o
   3   4  -6     1896.32     1815.08     54.20 o
   4   4  -6     1454.86     1497.78     74.27 o
   5   4  -6     7404.11     7435.40    188.72 o
   6   4  -6    10105.01    11278.23    275.75 o
   7   4  -6     7754.46     7994.60    310.62 o
   8   4  -6     4489.81     4277.61    149.28 o
   9   4  -6      750.60      886.58     75.80 o
  10   4  -6     3592.27     3574.76    111.11 o
  11   4  -6     3617.84     3380.69    182.73 o
  12   4  -6     2682.16     2639.60    179.71 o
  13   4  -6     4491.94     4661.22    195.96 o
  14   4  -6      902.30      911.29     86.10 o
  15   4  -6     2500.72     2466.29    175.76 o
  16   4  -6       15.13       67.39     48.36 o
  17   4  -6       31.12       77.95     29.64 o
  18   4  -6      142.94      142.83     43.67 o
  19   4  -6     1866.35     1675.32    236.38 o
  20   4  -6      647.02      678.17     87.27 o
  21   4  -6     1072.61     1280.33    139.84 o
   1   5  -6      781.91      792.37     44.22 o
   2   5  -6     8348.42     8540.11    213.37 o
   3   5  -6    28300.99    29654.58    277.65 o
   4   5  -6      492.72      424.12     55.41 o
   5   5  -6     8011.64     8089.04    307.14 o
   6   5  -6     6207.96     6072.47    213.44 o
   7   5  -6      211.12      277.74     38.26 o
   8   5  -6     4806.38     4564.04    174.12 o
   9   5  -6     1518.04     1502.31    123.90 o
  10   5  -6    21675.67    22743.72    705.82 o
  11   5  -6     4750.84     4818.66    116.10 o
  12   5  -6    23087.05    24831.22    579.39 o
  13   5  -6      578.06      515.51     63.95 o
  14   5  -6    13777.73    15115.39    487.36 o
  15   5  -6      773.67      751.29     76.83 o
  16   5  -6     3898.58     3910.81    286.93 o
  17   5  -6      477.71      478.65     65.20 o
  18   5  -6      422.75      444.70     64.64 o
  19   5  -6     1624.06     1716.93    196.31 o
  20   5  -6     3190.02     3869.45    265.91 o
  21   5  -6      863.62      671.02    120.86 o
   1   6  -6      412.11      343.80     41.80 o
   2   6  -6     3290.43     3141.53     77.32 o
   3   6  -6     8797.97     9324.75    216.49 o
   4   6  -6     6770.03     6563.43    241.74 o
   5   6  -6     5556.47     5631.70    165.78 o
   6   6  -6      998.47      851.49    131.58 o
   7   6  -6     1011.39     1026.78     88.30 o
   8   6  -6     1916.08     1805.28    199.74 o
   9   6  -6     1030.33     1036.31     71.87 o
  10   6  -6     8854.63     9126.94    267.78 o
  11   6  -6      356.60      363.86     38.79 o
  12   6  -6      336.85      271.03     43.64 o
  13   6  -6      948.45     1100.30    108.30 o
  14   6  -6      905.30      893.10     74.10 o
  15   6  -6      968.79      990.69     96.79 o
  16   6  -6      872.86      882.68    111.83 o
  17   6  -6      224.35      233.72     46.25 o
  18   6  -6      673.95      685.89     87.38 o
  19   6  -6      289.42      439.17     85.33 o
  20   6  -6      161.88      134.74     51.50 o
   1   7  -6     1580.14     1503.68     51.88 o
   2   7  -6      795.69      790.07     52.42 o
   3   7  -6       44.71       40.41     25.56 o
   4   7  -6    14970.94    15704.00    314.82 o
   5   7  -6     2308.66     2236.81     92.49 o
   6   7  -6    11703.24    12156.87    262.73 o
   7   7  -6     5136.22     4839.27    175.09 o
   8   7  -6     3056.31     3071.96    264.85 o
   9   7  -6      596.81      562.02     71.15 o
  10   7  -6     9632.58     9983.35    373.35 o
  11   7  -6     1172.44     1289.38    129.49 o
  12   7  -6    25024.96    25318.52    583.71 o
  13   7  -6     1794.22     1671.43    102.44 o
  14   7  -6     4933.65     5084.74    251.26 o
  15   7  -6       99.29      109.40     32.30 o
  16   7  -6      145.34      230.49     45.74 o
  17   7  -6       86.59       95.96     35.07 o
  18   7  -6       57.03       40.37     37.98 o
  19   7  -6      291.04      309.51     62.13 o
  20   7  -6      783.04      797.39    117.77 o
   0   8  -6     1257.15     1269.19     85.62 o
   1   8  -6     1813.18     1792.52     56.45 o
   2   8  -6      902.99      955.51     96.24 o
   3   8  -6     2951.68     2854.05     97.39 o
   4   8  -6     4457.15     4644.02    163.46 o
   5   8  -6     4683.11     4737.03    236.37 o
   6   8  -6      105.12      116.96     43.18 o
   7   8  -6     1398.43     1348.02    109.48 o
   8   8  -6       73.94      114.16     30.73 o
   9   8  -6      204.62      207.42     37.50 o
  10   8  -6     5007.64     4726.99    436.80 o
  11   8  -6       50.08       96.90     25.44 o
  12   8  -6     1989.02     1898.76     95.55 o
  13   8  -6      504.68      547.09     78.35 o
  14   8  -6      732.08      670.49     79.32 o
  15   8  -6     4020.36     4309.84    217.69 o
  16   8  -6      725.96      821.25     68.59 o
  17   8  -6      470.32      444.65     65.15 o
  18   8  -6     1124.81     1102.58     87.09 o
  19   8  -6      159.37      144.22     46.71 o
   1   9  -6      370.06      327.82     37.53 o
   2   9  -6     8273.17     8501.31    268.14 o
   3   9  -6     6366.97     6648.24    171.09 o
   4   9  -6     6135.04     6014.82    168.36 o
   5   9  -6    16903.91    17547.19    278.11 o
   6   9  -6    10949.72    11643.62    553.10 o
   7   9  -6       72.81       76.34     22.53 o
   8   9  -6     4444.99     4744.57    143.87 o
   9   9  -6      487.21      447.48     49.24 o
  10   9  -6     1253.62     1124.74     86.19 o
  11   9  -6     1130.34     1162.60    120.52 o
  12   9  -6     3141.20     3167.47    170.21 o
  13   9  -6      324.42      384.72     55.75 o
  14   9  -6     6895.27     6885.26    126.67 o
  15   9  -6     2589.28     2622.19    165.67 o
  16   9  -6     3240.27     2884.48    123.70 o
  17   9  -6      504.25      660.45     72.80 o
  18   9  -6     1238.87     1232.10    134.43 o
  19   9  -6     1281.67     1163.46     92.15 o
   0  10  -6     3645.13     3590.03    157.05 o
   1  10  -6        1.85       22.82     12.13 o
   2  10  -6     2647.34     2523.79     80.27 o
   3  10  -6      244.39      196.80     52.44 o
   4  10  -6      575.79      566.26     87.53 o
   5  10  -6     6086.11     6047.05    214.09 o
   6  10  -6     1313.27     1333.50    144.56 o
   7  10  -6     6623.39     7095.15    159.44 o
   8  10  -6     4163.36     4020.05    203.26 o
   9  10  -6       99.55      134.57     27.30 o
  10  10  -6     1233.26     1239.63    105.06 o
  11  10  -6      221.68      265.98     46.34 o
  12  10  -6       61.02       87.06     32.08 o
  13  10  -6     2009.01     1863.99    173.91 o
  14  10  -6     2480.36     2409.82    125.25 o
  15  10  -6      411.66      375.66     58.64 o
  16  10  -6      265.04      149.60     48.32 o
  17  10  -6      854.17      886.73     70.95 o
  18  10  -6     1367.28     1452.93    107.35 o
   1  11  -6     1094.83     1153.75    144.92 o
   2  11  -6      623.39      503.66     79.77 o
   3  11  -6     4194.37     3975.54     98.84 o
   4  11  -6      737.99      871.69    204.98 o
   5  11  -6     6258.93     6161.45    312.89 o
   6  11  -6      514.47      697.61    181.58 o
   7  11  -6     1937.73     1773.20    145.38 o
   8  11  -6      212.90      236.20     49.49 o
   9  11  -6       39.99       62.55     24.50 o
  10  11  -6       26.83      107.97     25.59 o
  11  11  -6      761.83      706.76     55.29 o
  12  11  -6     1088.33     1136.01     96.76 o
  13  11  -6      934.69      829.00    115.87 o
  14  11  -6     4333.61     4394.87    220.55 o
  15  11  -6      445.26      378.98     42.52 o
  16  11  -6     2275.02     1984.66    156.42 o
  17  11  -6       76.70       94.80     32.10 o
  18  11  -6      181.29      178.01     69.34 o
   0  12  -6      304.24      286.65     78.38 o
   1  12  -6      465.11      481.40     47.83 o
   2  12  -6     1098.77     1091.44    104.74 o
   3  12  -6     2293.67     2065.42     90.77 o
   4  12  -6     1098.55      805.26    139.91 o
   5  12  -6     7109.38     7003.63    181.61 o
   6  12  -6      836.72      887.71    102.64 o
   7  12  -6     1725.45     1902.99    318.23 o
   8  12  -6     1192.53     1204.55     98.90 o
   9  12  -6      480.72      485.95     62.20 o
  10  12  -6     6650.65     6668.47    121.91 o
  11  12  -6       55.33       59.83     24.45 o
  12  12  -6     1750.13     1584.34    110.25 o
  13  12  -6     1394.57     1536.93    144.84 o
  14  12  -6      406.23      368.50     48.49 o
  15  12  -6     1946.20     1927.82    139.02 o
  16  12  -6      174.65      209.95     44.91 o
  17  12  -6     1161.28     1234.98    142.67 o
   1  13  -6    11687.26    12340.01    260.99 o
   2  13  -6       65.15       42.95     22.13 o
   3  13  -6     4811.19     5117.27    424.65 o
   4  13  -6        8.71       42.45     30.10 o
   5  13  -6     2852.16     2945.71    197.01 o
   6  13  -6       71.96      147.74     42.78 o
   7  13  -6     3718.97     3528.46    165.94 o
   8  13  -6      917.80      829.92     86.67 o
   9  13  -6     1140.44     1240.10    190.93 o
  10  13  -6     2914.84     3143.51    121.25 o
  11  13  -6      171.14      122.54     34.30 o
  12  13  -6     2380.36     2246.62     96.40 o
  13  13  -6      467.19      430.36     43.64 o
  14  13  -6      398.85      277.93     39.47 o
  15  13  -6     1090.95     1025.53    129.06 o
  16  13  -6       95.81       84.72     30.24 o
   0  14  -6     6145.83     7049.33    305.72 o
   1  14  -6       21.50       72.24     28.11 o
   2  14  -6     6299.48     6443.97    312.32 o
   3  14  -6      227.02      252.64     54.08 o
   4  14  -6      310.32      326.13     73.12 o
   5  14  -6      247.97      283.31     68.70 o
   6  14  -6     1484.41     1427.46    138.88 o
   7  14  -6      254.30      130.33     42.77 o
   8  14  -6     1300.23     1381.82    126.78 o
   9  14  -6       18.57       89.42     35.12 o
  10  14  -6     1545.27     1662.60    142.44 o
  11  14  -6      397.10      444.92     47.73 o
  12  14  -6      210.80      244.31     59.40 o
  13  14  -6     4195.83     4259.35    267.81 o
  14  14  -6      457.78      400.82     99.31 o
  15  14  -6     2430.65     2213.87    159.71 o
   1  15  -6     2275.64     2297.58    126.83 o
   2  15  -6     1600.14     1549.10    175.64 o
   3  15  -6     1561.10     1254.07    139.40 o
   4  15  -6      285.21      304.67     63.82 o
   5  15  -6     1342.20     1347.85    169.65 o
   6  15  -6      350.22      344.71     66.58 o
   7  15  -6     1226.41     1301.21    128.51 o
   8  15  -6     5990.99     6311.21    356.50 o
   9  15  -6      614.60      585.67     69.90 o
  10  15  -6     5041.89     5307.41    179.73 o
  11  15  -6     1727.06     1546.56    150.22 o
  12  15  -6      803.90      791.21     65.76 o
  13  15  -6     1778.45     1729.39    215.03 o
  14  15  -6      650.84      485.03     69.17 o
   0  16  -6      496.93      604.87     70.78 o
   1  16  -6      778.94      774.12     71.51 o
   2  16  -6      977.39      948.48     96.81 o
   3  16  -6     2680.28     2856.93    236.39 o
   4  16  -6     1656.97     1637.51    130.92 o
   5  16  -6      806.18      657.04     88.72 o
   6  16  -6     1113.14      954.35    100.84 o
   7  16  -6     1041.80     1099.11    125.90 o
   8  16  -6      383.35      438.56     51.14 o
   9  16  -6      620.60      601.94     71.88 o
  10  16  -6     2195.79     2545.63    147.71 o
  11  16  -6       73.81       77.57     24.95 o
  12  16  -6     1184.13     1214.36    126.44 o
   1  17  -6      299.91      362.29     54.97 o
   2  17  -6     2106.28     1932.75    163.78 o
   3  17  -6     2015.82     2022.72    204.22 o
   4  17  -6     1237.54     1286.41    141.45 o
   5  17  -6     1507.21     1409.21    187.81 o
   6  17  -6      971.10      922.91    105.54 o
   7  17  -6      427.69      366.26     58.38 o
   8  17  -6     3601.70     3794.48    266.11 o
   9  17  -6      265.65      213.42     42.20 o
  10  17  -6     3267.47     3032.90    190.54 o
   0  18  -6      950.32      922.08    146.71 o
   1  18  -6      152.44      170.52     34.13 o
   2  18  -6      874.07      853.35     81.96 o
   3  18  -6      120.64       86.43     67.10 o
   4  18  -6     1790.44     1735.15    135.72 o
   5  18  -6       68.18       47.16     27.15 o
   6  18  -6     1636.35     1467.09    130.54 o
   7  18  -6      103.49       97.66     41.49 o
   8  18  -6       62.97      135.52     82.89 o
   1  19  -6      453.24      349.60     42.75 o
   2  19  -6     1444.16     1396.13    187.87 o
   3  19  -6      636.53      516.16     64.56 o
   4  19  -6     1398.39     1289.56    154.98 o
   5  19  -6      112.14      118.01     51.44 o
   2   0  -5    16774.44    17316.21    352.96 o
   6   0  -5      476.26      425.56     56.20 o
   8   0  -5     7245.90     6742.60    336.46 o
  14   0  -5     2529.70     2596.96    365.60 o
  16   0  -5     2668.42     2994.70    385.33 o
  18   0  -5     2778.64     2811.25    173.49 o
  20   0  -5     2299.30     2141.89    231.20 o
  22   0  -5     2182.96     2170.28    285.15 o
   0   1  -5    16564.38    16893.99    320.11 o
   1   1  -5     8494.21     8737.19    169.30 o
   2   1  -5     1106.74      892.77     51.46 o
   7   1  -5    43860.88    42946.90    453.00 o
   8   1  -5    10022.99    10520.72    255.29 o
   9   1  -5    20507.87    20474.87    396.64 o
  10   1  -5     2022.22     1921.47    243.17 o
  11   1  -5     2863.32     2343.28    263.95 o
  12   1  -5     2705.76     3048.17    229.97 o
  13   1  -5     3001.13     3376.99    255.49 o
  14   1  -5      367.46      268.74     55.33 o
  15   1  -5    14189.18    14513.38    574.05 o
  16   1  -5     1531.25     1409.38    189.85 o
  17   1  -5     5505.04     5518.89    284.20 o
  18   1  -5     1068.19     1054.97    104.64 o
  19   1  -5      703.67      792.18     92.29 o
  20   1  -5       44.74       77.34     41.52 o
  21   1  -5      203.06      257.14     59.69 o
  22   1  -5      255.06      288.50     66.26 o
   1   2  -5     4508.67     4321.95    162.59 o
   2   2  -5      471.61      447.09     34.96 o
   3   2  -5     5639.39     5683.66    158.72 o
   4   2  -5      280.69      276.88     26.23 o
   5   2  -5      225.37      361.06     49.05 o
   6   2  -5     1180.54     1293.53     81.59 o
   7   2  -5    11688.88    12134.84    226.96 o
   8   2  -5     3824.46     3763.91    153.85 o
   9   2  -5      921.13      737.38     72.53 o
  10   2  -5      979.73     1050.45     76.33 o
  11   2  -5      297.70      312.74     48.44 o
  12   2  -5     3505.16     3207.37    232.76 o
  13   2  -5      672.61      813.53    124.72 o
  14   2  -5     4475.74     4214.89    258.08 o
  15   2  -5      472.02      561.23     72.37 o
  16   2  -5     2396.40     2190.00    240.60 o
  17   2  -5     1297.79     1301.01    100.14 o
  18   2  -5     1126.80     1203.91     85.95 o
  19   2  -5      710.59      716.39     92.23 o
  20   2  -5     1007.98     1051.19    122.74 o
  21   2  -5      448.94      452.18     95.13 o
   1   3  -5     3088.07     2831.92     90.88 o
   2   3  -5    15342.12    15045.62    290.79 o
   3   3  -5    24087.65    24674.28    246.62 o
   4   3  -5     5835.24     5512.73    160.70 o
   5   3  -5     6612.55     6269.27    172.65 o
   6   3  -5     3711.47     3374.53    170.16 o
   7   3  -5     8671.49     8861.60    249.34 o
   8   3  -5    11220.73    11451.46    277.31 o
   9   3  -5      846.88      840.53     72.75 o
  10   3  -5     8321.31     8681.90    259.27 o
  11   3  -5     5779.70     6036.75    175.62 o
  12   3  -5     6605.46     6408.04    163.10 o
  13   3  -5    10111.81    10172.24    278.71 o
  14   3  -5     1037.75      999.49     97.93 o
  15   3  -5     9598.40     9548.93    289.25 o
  16   3  -5     5349.12     5254.69    160.89 o
  17   3  -5     4551.15     4402.06    204.64 o
  18   3  -5     2333.76     2279.84    195.50 o
  19   3  -5     3771.39     3915.38    311.26 o
  20   3  -5      183.28      198.21     59.16 o
  21   3  -5     1238.34     1284.93    162.87 o
   1   4  -5     8603.99     8504.23    249.43 o
   2   4  -5     4432.31     4270.18     96.14 o
   3   4  -5     1623.89     1409.98     24.32 o
   4   4  -5      868.51      949.73    130.22 o
   5   4  -5      933.33     1081.81     83.40 o
   6   4  -5     8203.85     7828.69    241.82 o
   7   4  -5     4142.57     4513.77    347.18 o
   8   4  -5      249.76      236.59     28.46 o
   9   4  -5     3868.77     3914.93    167.93 o
  10   4  -5      824.08      923.50     81.03 o
  11   4  -5     5546.80     5588.54    217.29 o
  12   4  -5     3462.90     3448.96    163.45 o
  13   4  -5     7519.77     7515.00    232.28 o
  14   4  -5     3682.59     3749.84    112.20 o
  15   4  -5     1770.71     1699.82    138.58 o
  16   4  -5       76.33       80.74    112.31 o
  17   4  -5      795.43      815.21    129.60 o
  18   4  -5     1894.44     1980.53    176.22 o
  19   4  -5      883.10      854.78    102.97 o
  20   4  -5      208.98      268.40    214.10 o
  21   4  -5      269.73      267.40     65.28 o
   1   5  -5     2710.15     2879.86    150.56 o
   2   5  -5    70378.81    70517.24    492.20 o
   3   5  -5     1996.21     1946.31     59.93 o
   4   5  -5    20694.11    21541.98    242.87 o
   5   5  -5    12398.65    12561.80    561.55 o
   6   5  -5     6543.57     6539.51    245.19 o
   7   5  -5     2699.73     2785.81    125.79 o
   8   5  -5     4426.34     4734.57    221.37 o
   9   5  -5        8.52       34.28     30.55 o
  10   5  -5     1518.96     1793.05    139.54 o
  11   5  -5     8843.37     9039.46    239.04 o
  12   5  -5     3101.52     3157.01    199.31 o
  13   5  -5     1611.13     1455.14    108.39 o
  14   5  -5     1342.40     1280.52     78.34 o
  15   5  -5       55.83       96.80     30.95 o
  16   5  -5     1309.83     1454.45    112.30 o
  17   5  -5      508.74      451.08     56.69 o
  18   5  -5     1367.78     1329.05    148.49 o
  19   5  -5      393.88      386.11    152.82 o
  20   5  -5      438.85      352.64     64.25 o
  21   5  -5     1022.58     1008.46    158.36 o
   1   6  -5     3506.53     3394.73     99.03 o
   2   6  -5     4329.67     4501.62    178.66 o
   3   6  -5    13796.55    14165.93    232.04 o
   4   6  -5     1216.39     1306.21     81.08 o
   5   6  -5     8652.08     9346.06    225.96 o
   6   6  -5     1165.64     1171.96     95.65 o
   7   6  -5     3634.63     3901.58    269.64 o
   8   6  -5      269.39      325.12     35.26 o
   9   6  -5     3314.43     3315.79    119.98 o
  10   6  -5      237.91      269.25     52.12 o
  11   6  -5      700.30      698.02     72.58 o
  12   6  -5      845.78     1280.70    347.81 o
  13   6  -5     4452.81     4605.57    204.12 o
  14   6  -5     1814.80     1993.32    136.28 o
  15   6  -5     6277.88     6510.65    206.43 o
  16   6  -5     1296.60     1310.35     99.79 o
  17   6  -5      464.43      417.92     59.31 o
  18   6  -5      164.07      162.21     42.29 o
  19   6  -5      596.54      566.17     69.72 o
  20   6  -5      681.41      598.95    101.44 o
  21   6  -5       88.17       -6.36     53.66 o
   0   7  -5     1925.00     1751.59    134.59 o
   1   7  -5     6115.50     6187.55    134.28 o
   2   7  -5    24690.03    25316.76   1578.18 o
   3   7  -5     3565.03     3406.94    133.32 o
   4   7  -5    22400.49    23424.36    360.52 o
   5   7  -5      581.34      630.05     76.91 o
   6   7  -5     8633.32     8908.10    238.18 o
   7   7  -5      806.06      878.34     68.85 o
   8   7  -5     4226.75     4471.19    234.37 o
   9   7  -5       14.09       49.90     21.21 o
  10   7  -5    12670.87    12642.95    618.01 o
  11   7  -5     2637.82     2492.95    140.83 o
  12   7  -5     4402.10     4497.46    243.43 o
  13   7  -5     2073.68     2065.66    178.57 o
  14   7  -5       78.32       69.55     69.47 o
  15   7  -5      410.92      445.22     58.56 o
  16   7  -5     1802.26     1876.59    125.48 o
  17   7  -5     1348.13     1425.30    149.02 o
  18   7  -5     1328.34     1252.87    101.32 o
  19   7  -5       95.64       84.26     92.95 o
  20   7  -5     2666.31     2633.22    190.32 o
   1   8  -5       78.06       28.07     12.24 o
   2   8  -5     6489.48     5988.10    151.18 o
   3   8  -5     4058.46     3866.36    233.64 o
   4   8  -5     3525.89     3439.65    155.89 o
   5   8  -5     5820.74     5810.00    176.12 o
   6   8  -5     8451.54     8639.75    271.86 o
   7   8  -5     1278.58     1433.57    143.88 o
   8   8  -5     6141.38     6310.07    215.60 o
   9   8  -5     4826.67     4666.39    168.03 o
  10   8  -5     2705.67     2737.84    163.89 o
  11   8  -5     4056.54     4582.57    205.86 o
  12   8  -5      478.25      461.91     63.81 o
  13   8  -5     4355.62     4038.18    233.78 o
  14   8  -5       75.59      115.47     24.68 o
  15   8  -5     5628.60     5426.06    311.77 o
  16   8  -5     1035.93     1047.14     86.98 o
  17   8  -5      556.74      610.26     90.67 o
  18   8  -5     1112.41     1054.75     88.04 o
  19   8  -5      197.61      192.18     36.98 o
  20   8  -5       27.15       66.75     85.90 o
   0   9  -5     2709.29     2651.10    253.76 o
   1   9  -5       47.42       59.09     16.59 o
   2   9  -5    13470.23    13422.73    205.65 o
   3   9  -5     4758.67     4622.05    213.57 o
   4   9  -5     7510.81     7536.69    211.61 o
   5   9  -5     7494.83     7447.02    214.91 o
   6   9  -5     2331.44     2274.04    146.52 o
   7   9  -5     1193.65     1273.62    124.74 o
   8   9  -5     3489.46     3632.32    180.96 o
   9   9  -5     2294.77     2556.66    116.39 o
  10   9  -5     2474.59     2371.01    170.28 o
  11   9  -5     6163.58     6072.34    233.08 o
  12   9  -5      535.13      699.84     73.67 o
  13   9  -5     5006.58     4790.09    295.18 o
  14   9  -5      718.09      757.61     89.65 o
  15   9  -5      332.95      312.89     48.96 o
  16   9  -5     1804.35     1751.51    119.28 o
  17   9  -5      878.96      806.21     59.56 o
  18   9  -5     1838.77     2048.31    120.66 o
  19   9  -5       99.14      114.85     45.46 o
   1  10  -5     1209.44     1225.88     82.23 o
   2  10  -5     5189.61     4926.39     98.27 o
   3  10  -5     5018.21     4954.31     89.71 o
   4  10  -5     1512.94     1516.56    102.10 o
   5  10  -5     4399.16     4391.23    133.36 o
   6  10  -5     3308.92     3540.57    229.41 o
   7  10  -5      248.86      330.96     43.15 o
   8  10  -5     2069.04     2089.21    168.36 o
   9  10  -5     1968.83     2045.10    144.47 o
  10  10  -5     3248.06     3513.45    153.95 o
  11  10  -5      959.53      986.64     75.69 o
  12  10  -5     5434.27     5384.61    317.73 o
  13  10  -5      814.50      869.73     82.29 o
  14  10  -5     2666.10     2669.02    170.81 o
  15  10  -5      204.69      191.22     39.84 o
  16  10  -5      565.73      579.32     66.36 o
  17  10  -5      107.65      129.07     36.45 o
  18  10  -5      350.47      369.37     59.94 o
  19  10  -5      705.66      686.27     70.89 o
   0  11  -5    27938.67    29410.21    619.73 o
   1  11  -5      377.57      329.24     61.61 o
   2  11  -5     6158.24     6396.38    155.75 o
   3  11  -5     2995.68     2928.34    198.59 o
   4  11  -5     8627.05     8152.36    271.77 o
   5  11  -5     3519.33     3266.59    200.19 o
   6  11  -5     4488.89     4826.08    178.19 o
   7  11  -5     1678.78     1753.43    190.04 o
   8  11  -5     2139.28     2064.65    134.71 o
   9  11  -5     1848.43     1865.95    193.51 o
  10  11  -5     1091.25     1063.06     85.74 o
  11  11  -5     1772.05     1782.06    101.63 o
  12  11  -5      578.10      630.46     62.73 o
  13  11  -5     1353.87     1337.08    105.85 o
  14  11  -5       21.78       77.04     27.14 o
  15  11  -5     1960.90     1858.65    145.36 o
  16  11  -5      399.38      431.81     50.29 o
  17  11  -5     2849.95     2906.39    243.00 o
  18  11  -5      634.17      571.16     91.98 o
   1  12  -5      631.49      753.68    141.36 o
   2  12  -5      156.65      290.79     82.45 o
   3  12  -5     8619.99     8436.19    452.81 o
   4  12  -5      674.17      488.68    112.23 o
   5  12  -5     1963.43     1748.78    223.75 o
   6  12  -5     1552.87     1329.05    140.11 o
   7  12  -5     3832.56     4084.92    304.88 o
   8  12  -5     1241.76     1244.17     94.48 o
   9  12  -5      547.83      533.94     63.84 o
  10  12  -5      391.66      398.65     59.29 o
  11  12  -5     2198.89     2036.62    210.03 o
  12  12  -5       16.91       58.99     29.91 o
  13  12  -5      797.09      849.04     62.53 o
  14  12  -5      156.59      168.30     59.21 o
  15  12  -5     2150.08     2000.41    137.58 o
  16  12  -5      143.98       97.15     70.27 o
  17  12  -5      602.02      442.78    110.26 o
   0  13  -5    14731.35    15631.66    410.61 o
   1  13  -5      216.69      227.95     42.30 o
   2  13  -5     5370.19     5905.97    230.33 o
   3  13  -5      837.85      847.07     98.27 o
   4  13  -5     4510.38     5018.72   2645.74 o
   5  13  -5      412.13      442.94     72.65 o
   6  13  -5     2017.47     2116.29    215.51 o
   7  13  -5     5412.47     5544.40    303.33 o
   8  13  -5      216.03      165.21     49.58 o
   9  13  -5     4603.13     4578.20    335.88 o
  10  13  -5      130.07      113.41     43.94 o
  11  13  -5       62.00       62.69     38.66 o
  12  13  -5      573.18      557.57     62.81 o
  13  13  -5      126.97      165.92     42.82 o
  14  13  -5      504.51      439.80     56.54 o
  15  13  -5     1644.41     1488.97    129.12 o
  16  13  -5       67.65      116.52     39.91 o
   1  14  -5     2504.59     2440.67    159.90 o
   2  14  -5     3550.34     3610.94     97.53 o
   3  14  -5     2983.81     3260.93    165.84 o
   4  14  -5      946.81      970.22    123.00 o
   5  14  -5     3175.15     3272.88    221.71 o
   6  14  -5       68.25      110.37     51.69 o
   7  14  -5      416.85      436.59     47.01 o
   8  14  -5     1345.92     1387.53    103.84 o
   9  14  -5      220.64      266.51     50.31 o
  10  14  -5       49.14       49.14     24.69 o
  11  14  -5      131.88      141.06     41.47 o
  12  14  -5     2670.64     2633.27    159.96 o
  13  14  -5      259.51      280.76     53.24 o
  14  14  -5     1207.18     1064.71     96.47 o
  15  14  -5      421.28      454.53     89.71 o
   0  15  -5    21811.88    23600.17   8103.62 o
   1  15  -5      123.23      127.20     27.87 o
   2  15  -5     2966.65     2856.58    111.06 o
   3  15  -5       40.37       91.68     38.00 o
   4  15  -5      400.57      254.76     68.14 o
   5  15  -5     1249.36     1218.88    124.86 o
   6  15  -5      150.60      193.90     41.12 o
   7  15  -5     5704.42     6050.41    267.84 o
   8  15  -5     1862.01     1870.59    146.72 o
   9  15  -5     3881.26     3451.60    163.71 o
  10  15  -5      806.79      849.96     69.76 o
  11  15  -5      244.37      284.11     40.65 o
  12  15  -5      105.94      123.76     40.14 o
  13  15  -5      107.83      109.90     29.97 o
  14  15  -5      399.33      407.37     82.62 o
   1  16  -5      801.07      843.68     71.95 o
   2  16  -5      768.51      851.37     89.76 o
   3  16  -5      241.67      208.81     53.38 o
   4  16  -5      776.44      855.40    102.45 o
   5  16  -5     1153.85     1011.38    112.19 o
   6  16  -5      725.04      863.46     94.41 o
   7  16  -5      502.88      607.84     61.61 o
   8  16  -5      867.94      843.34    106.40 o
   9  16  -5      107.83      127.42     34.36 o
  10  16  -5      794.65      736.24     80.86 o
  11  16  -5      314.23      337.73     53.81 o
  12  16  -5      758.46      676.47     74.91 o
  13  16  -5      314.48      379.95     59.92 o
   0  17  -5     6960.63     7624.27    314.74 o
   1  17  -5      736.27      776.67     73.50 o
   2  17  -5     2346.89     2421.60    149.94 o
   3  17  -5      815.60      838.58     72.13 o
   4  17  -5      219.84      232.17     52.40 o
   5  17  -5      112.77      206.11     41.74 o
   6  17  -5     1724.61     1487.31    102.68 o
   7  17  -5      182.47      190.17     41.73 o
   8  17  -5     2479.16     2508.84    294.13 o
   9  17  -5      236.62      156.48     52.52 o
  10  17  -5      314.69      139.11     56.22 o
  11  17  -5      813.24      829.77     90.41 o
   1  18  -5      486.20      497.97     47.07 o
   2  18  -5     1356.55     1391.38    116.02 o
   3  18  -5      642.27      531.77     64.75 o
   4  18  -5      675.74      604.57     68.86 o
   5  18  -5      551.78      400.04     65.74 o
   6  18  -5      291.42      251.45     98.70 o
   7  18  -5       19.75      131.41     57.94 o
   8  18  -5      670.02      617.24    123.40 o
   9  18  -5      685.01      823.64     86.47 o
   0  19  -5     2113.91     1918.74    238.44 o
   1  19  -5      318.00      297.30     56.54 o
   2  19  -5     2213.27     2181.22    170.60 o
   3  19  -5      334.92      319.59     60.22 o
   4  19  -5     2590.84     2673.60    140.50 o
   5  19  -5      158.53      175.35     40.37 o
   6  19  -5     1767.97     1725.24    171.71 o
   2   0  -4    67396.00    70031.57    645.86 o
  10   0  -4     2156.07     1815.39    162.40 o
  12   0  -4      729.41      923.67    108.83 o
  14   0  -4      166.17      229.88     64.66 o
  16   0  -4     1138.98     1349.99    144.92 o
  18   0  -4     5872.49     6856.32    585.14 o
  20   0  -4     1264.96     1334.20    204.51 o
  22   0  -4     2936.71     2777.41    353.76 o
   1   1  -4    51076.62    54114.71    708.99 o
   2   1  -4    10447.14    10521.25    248.79 o
   4   1  -4     5552.89     5133.21    206.76 o
   5   1  -4    13275.25    12584.45    399.43 o
   6   1  -4    18557.00    19092.49    258.62 o
   7   1  -4    16719.12    17048.86    235.67 o
   8   1  -4    13251.19    13476.72    387.12 o
   9   1  -4    15177.80    15106.40    307.83 o
  10   1  -4      860.31      714.93     59.02 o
  11   1  -4    12175.80    12012.26    326.70 o
  12   1  -4     2873.39     3014.45    112.74 o
  13   1  -4      623.21      729.11    127.54 o
  14   1  -4     1153.75     1441.85    144.24 o
  15   1  -4     6018.89     5892.04    257.81 o
  16   1  -4      858.94      894.36     89.40 o
  17   1  -4     2927.60     3051.38    164.84 o
  18   1  -4      488.82      720.26    118.89 o
  19   1  -4     4024.14     4092.55    159.79 o
  20   1  -4       37.90       64.62     78.85 o
  21   1  -4     1306.38     1447.59    137.03 o
  22   1  -4       97.79       87.96     53.29 o
   0   2  -4    57539.82    58645.61    397.93 o
   1   2  -4     7690.62     7213.07     80.76 o
   2   2  -4      380.39      356.08     28.28 o
   3   2  -4      150.73      144.60     14.39 o
   4   2  -4    15477.36    15231.90    333.74 o
   5   2  -4     5786.64     6529.46    470.39 o
   6   2  -4    14544.41    14823.50    311.95 o
   7   2  -4     2307.32     2552.14     86.48 o
   8   2  -4     3721.52     3846.64    127.56 o
   9   2  -4     2153.18     2209.21     82.74 o
  10   2  -4     5381.31     5094.66    173.95 o
  11   2  -4     5856.13     5839.34    162.03 o
  12   2  -4     3308.39     3143.65    357.21 o
  13   2  -4      992.88     1103.60    113.10 o
  14   2  -4     2804.31     2828.27    180.92 o
  15   2  -4     1713.09     1421.57    159.21 o
  16   2  -4     1311.79     1320.72    114.13 o
  17   2  -4     2385.72     2582.25    184.80 o
  18   2  -4      805.93      881.54    119.06 o
  19   2  -4     2721.65     2531.28    230.63 o
  20   2  -4      544.51      541.68     83.49 o
  21   2  -4     1018.84      949.86    201.31 o
  22   2  -4      673.38      938.15    135.99 o
   1   3  -4    28055.31    25869.36    330.86 o
   2   3  -4    14426.75    14965.86    193.33 o
   3   3  -4    39610.46    40160.36    729.31 o
   4   3  -4    11807.31    12520.92    378.94 o
   6   3  -4     4179.31     4275.32    227.82 o
   7   3  -4     1926.04     1810.65     79.14 o
   8   3  -4    21178.56    22695.79    597.88 o
   9   3  -4     2579.90     2573.31    126.75 o
  10   3  -4     8081.87     8071.60    326.95 o
  11   3  -4     1044.02     1146.71     68.60 o
  12   3  -4     1934.20     1934.26    146.19 o
  13   3  -4      208.54      157.90     41.28 o
  14   3  -4     8704.00     8525.61    254.76 o
  15   3  -4      314.77      267.57     59.87 o
  16   3  -4     4748.49     5261.43    226.77 o
  17   3  -4       77.04      152.95     43.69 o
  18   3  -4     3053.74     2988.66    194.34 o
  19   3  -4      926.39      963.01    101.92 o
  20   3  -4     1456.44     1313.22    149.86 o
  21   3  -4     1969.60     2176.69    146.73 o
  22   3  -4       40.20       37.08     56.75 o
   0   4  -4    36208.65    37958.18   1149.71 o
   1   4  -4     9259.00     8791.27    152.71 o
   2   4  -4      190.65      174.81     14.64 o
   3   4  -4     3302.01     3147.80     89.10 o
   4   4  -4    22662.85    24100.12    385.33 o
   5   4  -4     4790.11     4771.15    147.45 o
   6   4  -4     8631.86     8505.92    267.48 o
   7   4  -4     4373.16     4243.93    168.09 o
   8   4  -4      458.86      519.71     53.19 o
   9   4  -4     3779.89     3623.57    226.95 o
  10   4  -4      520.24      535.36     50.36 o
  11   4  -4     2931.34     2914.70    152.66 o
  12   4  -4     1671.51     1722.99    179.63 o
  13   4  -4     4065.91     4037.46    224.25 o
  14   4  -4     5894.50     5791.73    261.68 o
  15   4  -4      464.31      450.45     58.56 o
  16   4  -4      751.57      697.61     87.22 o
  17   4  -4      452.76      426.86    116.54 o
  18   4  -4       66.20       77.85     87.12 o
  19   4  -4      314.18      248.81     60.11 o
  20   4  -4      658.64      665.27    206.29 o
  21   4  -4      657.79      755.55     85.37 o
   1   5  -4     3601.08     3766.53     87.32 o
   2   5  -4    16574.65    16509.07    298.96 o
   3   5  -4     6070.59     5873.63    145.37 o
   4   5  -4    19668.35    21485.12    253.13 o
   5   5  -4     5694.09     5859.22    162.50 o
   7   5  -4      925.61     1095.61     88.68 o
   8   5  -4    11648.59    11365.86    297.70 o
   9   5  -4      829.68      909.54     68.71 o
  10   5  -4    12267.67    12571.97    323.49 o
  11   5  -4     1780.62     1884.04     96.51 o
  12   5  -4    20112.88    21488.37    488.61 o
  13   5  -4     1869.72     1930.56    138.11 o
  14   5  -4     7207.08     7227.20    273.45 o
  15   5  -4      474.58      383.19     77.07 o
  16   5  -4     4084.37     3920.55    182.95 o
  17   5  -4      300.23      226.82     87.65 o
  18   5  -4     3240.84     3403.25    169.84 o
  19   5  -4     1112.00     1176.45     92.44 o
  20   5  -4     3632.42     4033.67    550.37 o
  21   5  -4      541.49      395.02     91.50 o
   0   6  -4      473.35      408.87     47.40 o
   1   6  -4      263.70      223.03     17.52 o
   2   6  -4     7926.64     7755.64    180.96 o
   3   6  -4     9510.91     9820.67    253.38 o
   4   6  -4     4085.83     4262.30    128.79 o
   5   6  -4     2773.35     2774.42    153.05 o
   6   6  -4    10395.71    11301.78    278.89 o
   7   6  -4     1275.53     1195.16     94.83 o
   8   6  -4    11173.24    11348.94    258.61 o
   9   6  -4     3375.36     3621.52    130.32 o
  10   6  -4      477.77      419.17     57.35 o
  11   6  -4     5617.31     5908.67    234.08 o
  12   6  -4      141.71      216.27     43.50 o
  13   6  -4     7682.26     8115.89    441.71 o
  14   6  -4      612.55      530.27     55.62 o
  15   6  -4     2115.76     1965.46    153.88 o
  16   6  -4      456.78      584.22     64.20 o
  17   6  -4       36.05       55.53     41.89 o
  18   6  -4      827.81      797.44    141.35 o
  19   6  -4      241.99      322.68    111.09 o
  20   6  -4      892.02      968.22    107.99 o
  21   6  -4     2307.30     2293.49    246.44 o
   1   7  -4     7411.83     7141.09    107.49 o
   2   7  -4     3449.92     3102.23    100.41 o
   3   7  -4    12304.34    12668.39    482.77 o
   4   7  -4    32330.31    34207.21    466.27 o
   5   7  -4     2177.77     2290.48    125.94 o
   6   7  -4     8724.78     8698.40    318.23 o
   7   7  -4      534.10      550.35     73.24 o
   8   7  -4     8471.07     8569.64    425.00 o
   9   7  -4     1479.01     1555.08    100.89 o
  10   7  -4     5094.86     5045.63    371.40 o
  11   7  -4     2263.60     2506.50    317.20 o
  12   7  -4    18655.13    19423.46    389.78 o
  13   7  -4      218.18      231.60     45.24 o
  14   7  -4     2968.86     2738.33    144.79 o
  15   7  -4     1134.40     1121.49    131.49 o
  16   7  -4      986.71      970.58     79.85 o
  17   7  -4      228.96      330.85     67.17 o
  18   7  -4      971.26      835.04     70.87 o
  19   7  -4       54.59      106.26     49.72 o
  20   7  -4     1555.33     1399.11    150.24 o
   0   8  -4     6977.58     7175.86    374.43 o
   1   8  -4      558.49      464.98     39.75 o
   2   8  -4     2766.50     2406.14    182.06 o
   3   8  -4     1753.38     1601.17    201.88 o
   4   8  -4     9225.73     8971.24    231.05 o
   5   8  -4     7984.46     7776.40    212.51 o
   6   8  -4     6080.81     5946.03    202.16 o
   7   8  -4     1152.78     1335.53     99.37 o
   8   8  -4      110.63      152.07     38.55 o
   9   8  -4      115.17      120.85     47.18 o
  10   8  -4     4475.18     4799.40    180.94 o
  11   8  -4     5546.90     5976.96    227.07 o
  12   8  -4     1652.20     1554.81     96.41 o
  13   8  -4     2996.67     3082.77    278.39 o
  14   8  -4     1151.28     1127.04     83.34 o
  15   8  -4     4191.51     4107.78    161.63 o
  16   8  -4      335.73      297.16     49.89 o
  17   8  -4      747.77      823.64     70.72 o
  18   8  -4       47.11       58.18     42.82 o
  19   8  -4      901.66      891.76     97.50 o
  20   8  -4     1280.20     1092.20    147.84 o
   1   9  -4      384.30      366.78     45.80 o
   2   9  -4       52.03       65.87     14.04 o
   3   9  -4     9257.17     9076.95    195.64 o
   4   9  -4     1534.84     1500.55    127.09 o
   5   9  -4     9820.63     9820.90    309.20 o
   6   9  -4     2237.57     2057.44    118.17 o
   7   9  -4     6516.06     6692.10    148.81 o
   8   9  -4     3458.61     3730.04    192.92 o
   9   9  -4    11798.10    11837.32    316.19 o
  10   9  -4     4407.82     4694.40    211.09 o
  11   9  -4     2386.57     2259.76    111.57 o
  12   9  -4    10827.27    11750.47    514.68 o
  13   9  -4      178.35      123.16     39.34 o
  14   9  -4     6982.11     6709.70    164.76 o
  15   9  -4      419.75      450.33     64.84 o
  16   9  -4     2285.87     2025.67    130.02 o
  17   9  -4      992.68      965.13     91.12 o
  18   9  -4      956.69      806.75     91.85 o
  19   9  -4     4502.71     4304.28    178.23 o
   0  10  -4     3205.99     3362.75    181.58 o
   1  10  -4      776.94      826.85     73.64 o
   2  10  -4     4652.85     4650.63    232.75 o
   3  10  -4      949.68      852.80     74.88 o
   4  10  -4     5052.11     4550.61    259.42 o
   5  10  -4     4704.78     4615.17    116.45 o
   6  10  -4     1946.06     2093.76    183.55 o
   7  10  -4     5756.71     5841.33    216.92 o
   8  10  -4      942.45      952.85    113.48 o
   9  10  -4     4037.39     4440.35    190.72 o
  10  10  -4     2095.50     2172.26    187.21 o
  11  10  -4       26.33      136.57     37.23 o
  12  10  -4     1638.27     1501.79    135.62 o
  13  10  -4       65.23       55.56     25.49 o
  14  10  -4     3686.41     3856.63    343.14 o
  15  10  -4     1751.76     1845.71    136.86 o
  16  10  -4     1317.63     1302.00     96.95 o
  17  10  -4      722.72      760.97     85.18 o
  18  10  -4       81.56      110.95     28.28 o
  19  10  -4      535.50      328.92     80.72 o
   1  11  -4    15074.57    15468.74    327.08 o
   2  11  -4     1504.59     1554.94    108.72 o
   3  11  -4    12418.55    12383.10    266.09 o
   4  11  -4     1222.11      956.11     93.59 o
   5  11  -4     6382.79     6333.39    320.86 o
   6  11  -4     3867.36     3518.15    234.80 o
   7  11  -4      389.68      461.27     81.77 o
   8  11  -4     1753.43     1871.07    133.58 o
   9  11  -4      457.58      568.61     85.91 o
  10  11  -4     3538.49     3708.98    159.64 o
  11  11  -4      426.59      399.61     85.24 o
  12  11  -4      251.13      247.29     49.99 o
  13  11  -4      558.72      621.46     73.49 o
  14  11  -4     3345.32     3213.83    161.76 o
  15  11  -4      718.51      788.94     84.41 o
  16  11  -4     2491.20     2200.64    165.99 o
  17  11  -4       96.24      120.15     42.10 o
  18  11  -4     1546.86     1542.42    113.58 o
   0  12  -4     1490.59     1606.56    260.90 o
   1  12  -4      460.45      457.96     53.54 o
   2  12  -4     1351.53     1331.86    122.06 o
   3  12  -4     5003.49     4941.83    175.59 o
   4  12  -4     7057.09     6997.94    149.70 o
   5  12  -4     1233.56     1276.60     78.58 o
   6  12  -4     4940.91     4972.80    172.08 o
   7  12  -4     3379.18     3577.15    165.87 o
   8  12  -4     4459.25     4790.74    158.59 o
   9  12  -4     1275.93     1236.29    100.62 o
  10  12  -4     3481.00     3407.05    147.90 o
  11  12  -4     1125.63     1120.27     95.73 o
  12  12  -4     2197.06     2377.18    165.92 o
  13  12  -4      863.96      902.76     95.68 o
  14  12  -4     1291.39     1324.26     80.72 o
  15  12  -4     4199.92     3886.25    254.17 o
  16  12  -4      534.21      595.74     51.03 o
  17  12  -4     3100.38     3240.41    183.61 o
   1  13  -4     2612.86     2634.57    102.44 o
   2  13  -4      771.16      827.05     77.76 o
   3  13  -4     1179.93     1121.42    159.58 o
   4  13  -4     1599.15     1499.61    161.32 o
   5  13  -4      823.57      808.53    101.40 o
   6  13  -4     3041.12     3020.84    148.16 o
   7  13  -4     1682.82     1642.07     71.82 o
   8  13  -4      550.88      633.93     65.30 o
   9  13  -4      591.36      620.81     64.05 o
  10  13  -4      766.36      803.65     73.47 o
  11  13  -4      846.83      903.43     75.42 o
  12  13  -4     1158.52     1222.95    123.71 o
  13  13  -4      236.26      302.24     43.01 o
  14  13  -4     1352.99     1264.40     99.33 o
  15  13  -4      578.76      469.45     52.94 o
  16  13  -4      754.43      838.98    108.61 o
   0  14  -4     1674.45     1560.23    172.82 o
   1  14  -4       21.30       63.06     23.04 o
   2  14  -4      568.50      609.81     60.31 o
   3  14  -4      433.06      443.91     54.09 o
   4  14  -4     2489.47     2507.51    160.31 o
   5  14  -4      764.14      764.63     95.60 o
   6  14  -4      622.23      612.23     64.06 o
   7  14  -4      846.66      835.20     71.26 o
   8  14  -4     2199.48     2100.47     69.00 o
   9  14  -4     1227.91     1196.78     73.20 o
  10  14  -4     5869.86     6391.05    183.65 o
  11  14  -4      681.63      641.84     69.03 o
  12  14  -4      880.71      930.71     81.36 o
  13  14  -4      522.37      575.68     50.47 o
  14  14  -4      999.90      918.83     71.73 o
  15  14  -4      920.00      902.55     91.03 o
   1  15  -4     1103.02     1116.95     83.24 o
   2  15  -4     1551.15     1499.28    110.69 o
   3  15  -4      387.52      399.62     56.52 o
   4  15  -4      975.77      872.28    105.59 o
   5  15  -4     1907.38     1905.33    187.25 o
   6  15  -4     1827.03     1875.72    137.17 o
   7  15  -4     2506.56     2630.16    142.32 o
   8  15  -4     6433.22     6408.27    179.25 o
   9  15  -4      261.22      189.50     87.22 o
  10  15  -4     1888.23     1803.62    167.78 o
  11  15  -4     1854.36     1872.59    120.80 o
  12  15  -4      827.06      684.75     70.72 o
  13  15  -4      870.51      973.24    103.62 o
  14  15  -4     1695.37     1867.30    162.92 o
   0  16  -4     5541.64     6059.50    198.71 o
   1  16  -4      529.39      511.51     71.03 o
   2  16  -4     4372.10     4659.00    170.39 o
   3  16  -4     1862.60     1705.12    132.93 o
   4  16  -4      712.65      763.10    109.40 o
   5  16  -4      770.58      810.60     80.01 o
   6  16  -4       58.24      101.16     43.69 o
   7  16  -4      303.43      378.29     57.70 o
   8  16  -4      207.42      275.37     55.69 o
   9  16  -4     1614.73     1501.01     98.56 o
  10  16  -4      242.86      255.29     68.71 o
  11  16  -4      905.90     1029.48     81.61 o
  12  16  -4      768.97      646.15     82.70 o
  13  16  -4      465.54      439.11     65.07 o
   1  17  -4     1730.65     1793.79     97.41 o
   2  17  -4     1547.11     1460.87     94.28 o
   3  17  -4     1670.75     1701.78    186.65 o
   4  17  -4      437.44      442.49     51.06 o
   5  17  -4     2946.85     2809.81    154.90 o
   6  17  -4     1656.20     1670.93    129.86 o
   7  17  -4      366.42      408.12     52.21 o
   8  17  -4     2658.32     2721.56    177.11 o
   9  17  -4      370.33      351.00     44.29 o
  10  17  -4     1573.74     1390.59    133.05 o
  11  17  -4      672.49      664.04     93.35 o
   0  18  -4      546.52      626.57     84.93 o
   1  18  -4     1011.64     1070.36     72.52 o
   2  18  -4      220.00      257.80     51.29 o
   3  18  -4     1815.68     1825.44    151.37 o
   4  18  -4      589.01      542.45     90.73 o
   5  18  -4      206.52      221.10     44.69 o
   6  18  -4     2307.13     2109.50    210.58 o
   7  18  -4      186.91      155.69     63.15 o
   8  18  -4     1049.86     1098.17     90.31 o
   9  18  -4      109.57      109.08     33.24 o
   1  19  -4     1572.81     1677.89    123.99 o
   2  19  -4      401.94      454.40     51.13 o
   3  19  -4      466.64      542.87     74.21 o
   4  19  -4       65.66      119.98     30.60 o
   5  19  -4      263.70      349.44     82.85 o
   6  19  -4      668.70      929.25    130.33 o
   7  19  -4       98.35      135.84     50.39 o
   0  20  -4     3617.93     3772.91    550.93 o
   1  20  -4      412.97      330.77     55.25 o
   2  20  -4      804.49      739.04     59.93 o
   2   0  -3    15128.58    14828.73    245.06 o
   6   0  -3     8199.32     7986.94   2754.11 o
   8   0  -3     4642.82     4354.65    272.55 o
  10   0  -3     4923.51     4651.45    276.50 o
  12   0  -3     6898.46     6480.57    259.21 o
  14   0  -3    16857.91    17563.22    388.26 o
  16   0  -3     5722.11     5796.74    372.85 o
  18   0  -3     5544.62     5702.19    377.63 o
  20   0  -3      291.53      175.75     71.05 o
  22   0  -3      520.22      654.32    122.56 o
   0   1  -3    65659.70    61694.82    571.99 o
   1   1  -3    15809.37    14968.89    291.05 o
   2   1  -3     4890.29     4343.65     59.98 o
   3   1  -3     6382.97     6244.09    104.67 o
   4   1  -3     2443.05     2615.20    174.25 o
   6   1  -3     2949.65     3151.99    143.98 o
   7   1  -3    25029.50    25099.42    292.93 o
   8   1  -3     2915.23     2829.02    190.04 o
   9   1  -3    23606.37    23793.03    473.05 o
  10   1  -3     4127.85     3903.50    289.85 o
  11   1  -3     1298.75     1080.65     85.95 o
  12   1  -3     4247.64     4107.38    220.89 o
  13   1  -3     4522.99     4503.58    232.80 o
  14   1  -3      207.45      167.67     70.02 o
  15   1  -3       29.30      119.25     41.49 o
  16   1  -3       24.06      106.69     35.22 o
  17   1  -3     3401.19     3581.04    220.53 o
  18   1  -3      354.00      400.30     65.09 o
  19   1  -3     1266.40     1488.93    102.45 o
  20   1  -3      361.20      275.58     49.16 o
  21   1  -3      511.32      677.58    155.92 o
  22   1  -3      698.45      839.43    122.31 o
   1   2  -3    91747.67    90518.20    999.71 o
   2   2  -3     3198.93     2987.71     69.00 o
   3   2  -3     2324.55     2016.71    696.61 o
   4   2  -3     7038.36     6851.58    227.63 o
   5   2  -3     2406.87     2412.70    106.69 o
   6   2  -3    40792.16    42849.02    431.71 o
   7   2  -3      801.71     1018.51     85.19 o
   8   2  -3     8374.86     8295.93    157.87 o
   9   2  -3      555.62      529.84     52.52 o
  10   2  -3     1709.78     1636.97    120.71 o
  11   2  -3     1520.65     1475.16     73.69 o
  12   2  -3       23.52       28.76     27.20 o
  13   2  -3     1802.75     1749.81    153.40 o
  14   2  -3     3133.56     3207.72    219.28 o
  15   2  -3      389.17      225.83     61.83 o
  16   2  -3     3813.04     3995.44    266.82 o
  17   2  -3     1925.19     1827.43    172.32 o
  18   2  -3     1200.31     1301.43    119.84 o
  19   2  -3      901.87      967.51     86.73 o
  20   2  -3      869.63     1099.44    115.27 o
  21   2  -3      180.35      230.11     48.95 o
  22   2  -3      485.25      563.60    219.26 o
   0   3  -3   117433.94   112925.75  27486.88 o
   1   3  -3      870.25      828.61     46.56 o
   3   3  -3     1091.54      994.05     55.90 o
   4   3  -3     7005.13     7047.01    147.40 o
   5   3  -3     6752.86     7061.50    150.50 o
   6   3  -3     6357.36     6035.19    210.38 o
   7   3  -3       28.67       78.53     23.30 o
   8   3  -3    13376.74    13371.56    239.73 o
   9   3  -3     2419.09     2291.89    107.54 o
  10   3  -3     1257.68     1173.72     79.91 o
  11   3  -3    16093.12    15487.16    333.55 o
  12   3  -3     2944.37     3015.94    105.83 o
  13   3  -3     6797.81     6992.78    246.91 o
  14   3  -3     1732.46     1795.76    156.11 o
  15   3  -3     2612.86     2750.88    194.64 o
  16   3  -3     2452.23     2660.02    179.65 o
  17   3  -3     3814.83     4272.36    292.90 o
  18   3  -3      793.86      769.70    125.28 o
  19   3  -3     1034.05     1128.84    105.58 o
  20   3  -3      260.57      167.44     52.80 o
  21   3  -3     1741.94     1705.18    147.58 o
  22   3  -3      543.60      591.78     83.60 o
   1   4  -3    11249.96     9822.83    290.97 o
   2   4  -3    13147.02    13459.61    443.36 o
   3   4  -3     8079.88     7663.00    327.06 o
   4   4  -3    16478.28    17870.54    246.78 o
   5   4  -3     4383.24     4250.15    129.72 o
   6   4  -3     5611.18     5546.27    140.62 o
   7   4  -3     9301.93     9454.22    294.27 o
   8   4  -3     1132.83     1353.85    112.21 o
   9   4  -3     4889.13     5132.14    246.19 o
  10   4  -3     1411.08     1474.22    138.63 o
  11   4  -3     3062.22     2829.72    235.42 o
  12   4  -3     2100.19     2261.87    102.22 o
  13   4  -3     1536.67     1714.15    134.16 o
  14   4  -3     1683.90     1705.21    108.43 o
  15   4  -3     2780.84     2703.97    219.67 o
  16   4  -3     1533.94     1624.27    114.10 o
  17   4  -3     6952.07     7176.50    304.83 o
  18   4  -3      317.48      360.91     76.01 o
  19   4  -3     1174.38     1222.87    171.80 o
  20   4  -3      536.70      574.44     73.07 o
  21   4  -3      369.45      345.65     55.37 o
  22   4  -3      938.11     1008.71    102.70 o
   0   5  -3    36004.61    37228.93    460.99 o
   1   5  -3     3454.66     3370.11     88.13 o
   2   5  -3     3212.47     2679.87     70.98 o
   3   5  -3     4705.28     4590.38    134.37 o
   4   5  -3    22438.06    23245.24    393.98 o
   5   5  -3     5947.33     6119.93    161.86 o
   6   5  -3    22159.51    23337.59    304.49 o
   7   5  -3     4410.90     4531.60    156.71 o
   8   5  -3     9200.43     8718.87    204.18 o
   9   5  -3       99.81      126.87     25.86 o
  10   5  -3     2370.64     2505.66    130.53 o
  11   5  -3     4536.95     4611.56    180.76 o
  12   5  -3     3212.19     3356.13    151.26 o
  13   5  -3     3872.69     3858.11    146.17 o
  14   5  -3     4892.53     4796.79    252.77 o
  15   5  -3     2019.82     1717.21     97.68 o
  16   5  -3     1748.54     1653.32    236.53 o
  17   5  -3      714.66      735.81     77.82 o
  18   5  -3     1444.02     1243.55    140.04 o
  19   5  -3     1057.88     1131.29     99.80 o
  20   5  -3      920.23     1029.09    210.99 o
  21   5  -3      520.02      408.13     93.61 o
   1   6  -3     3741.37     3763.53     93.81 o
   2   6  -3     4381.35     4194.37    124.34 o
   3   6  -3    38453.47    39419.90   1845.28 o
   4   6  -3     2411.45     2649.87    152.49 o
   5   6  -3     7830.93     7598.69    169.55 o
   6   6  -3     6802.17     6763.67    206.83 o
   7   6  -3     2832.44     2724.31    127.39 o
   8   6  -3     1091.45      942.77     73.18 o
   9   6  -3      612.27      675.31     72.76 o
  10   6  -3      784.60      918.70     91.07 o
  11   6  -3     7906.75     7941.79    275.05 o
  12   6  -3     2885.71     2788.21    123.30 o
  13   6  -3     1141.42     1302.96     96.26 o
  14   6  -3      514.70      481.08     58.78 o
  15   6  -3     6510.31     6354.60    215.69 o
  16   6  -3     4164.25     4308.20    190.85 o
  17   6  -3     3847.25     3830.61    165.28 o
  18   6  -3      223.24      235.57     72.04 o
  19   6  -3     1981.09     1973.32    173.90 o
  20   6  -3      672.79      559.32     80.07 o
  21   6  -3      902.76      800.73    169.64 o
   0   7  -3    11446.76    11650.63    373.30 o
   1   7  -3     2839.54     2936.45     91.44 o
   2   7  -3    10610.21    10019.38    234.65 o
   3   7  -3     5393.99     5822.64    544.92 o
   4   7  -3    16966.96    17327.36    346.51 o
   5   7  -3      583.02      493.04     72.56 o
   6   7  -3    11560.10    11910.53    382.27 o
   7   7  -3     5879.26     5817.84    167.44 o
   8   7  -3     1484.86     1450.51    104.91 o
   9   7  -3     1184.16     1420.85    115.07 o
  10   7  -3     1489.05     1394.60    109.15 o
  11   7  -3     6900.41     6701.85    509.71 o
  12   7  -3     2739.40     2644.56    111.26 o
  13   7  -3      141.29      127.26     31.40 o
  14   7  -3     5036.51     4853.49    118.46 o
  15   7  -3      920.63      930.61     76.85 o
  16   7  -3     1494.15     1526.33    146.03 o
  17   7  -3      972.39      923.34     75.97 o
  18   7  -3      712.93      632.22     81.01 o
  19   7  -3      221.83      112.65     98.21 o
  20   7  -3     4473.37     4483.87    298.30 o
  21   7  -3      794.29      787.56    232.14 o
   1   8  -3    32801.82    32565.18    849.52 o
   2   8  -3       40.42       49.35     17.91 o
   3   8  -3    21886.49    22003.91    474.55 o
   4   8  -3     2222.84     2105.14    169.45 o
   5   8  -3     1827.81     1700.47     86.45 o
   6   8  -3     4947.51     5253.17    233.17 o
   7   8  -3     3076.70     2998.20    116.92 o
   8   8  -3     1767.02     1733.55    128.42 o
   9   8  -3     2918.44     2860.72    111.03 o
  10   8  -3      892.09     1012.46     82.45 o
  11   8  -3     1868.27     1820.74    116.68 o
  12   8  -3     2689.49     2604.28    177.80 o
  13   8  -3     1235.14     1174.63     92.86 o
  14   8  -3     1371.57     1452.35     97.85 o
  15   8  -3     1260.44     1360.00    101.38 o
  16   8  -3     1213.78     1452.57     96.66 o
  17   8  -3      112.12      150.54     33.01 o
  18   8  -3     1311.06     1090.38    132.27 o
  19   8  -3      273.65      260.88     43.10 o
  20   8  -3      115.78      123.42     39.93 o
   0   9  -3    19003.77    19240.21    529.88 o
   1   9  -3     4543.69     4719.98    314.87 o
   2   9  -3    12844.87    13000.20    236.38 o
   3   9  -3     4107.90     3758.13    157.79 o
   4   9  -3    10380.91     9929.76    692.08 o
   5   9  -3     3860.44     3582.94    176.70 o
   6   9  -3    10810.97    11003.57    236.54 o
   7   9  -3     5578.13     5582.56    275.11 o
   8   9  -3     6021.65     6620.19    294.34 o
   9   9  -3     3612.52     3693.56    122.17 o
  10   9  -3      333.48      469.58     54.79 o
  11   9  -3     6832.58     7041.74    243.10 o
  12   9  -3     1695.32     1500.08    111.14 o
  13   9  -3     1400.35     1400.99     85.90 o
  14   9  -3      294.36      372.29    113.16 o
  15   9  -3      246.18      200.73     39.80 o
  16   9  -3      425.63      434.71     55.53 o
  17   9  -3      526.75      528.03     56.42 o
  18   9  -3      254.09      224.05     40.93 o
  19   9  -3      908.78      961.69     78.89 o
  20   9  -3     1937.39     1895.27    222.43 o
   1  10  -3     6088.02     6129.67    220.36 o
   2  10  -3     1689.31     1790.82    141.49 o
   3  10  -3      845.72      791.96     61.10 o
   4  10  -3    13149.25    12491.02    504.50 o
   5  10  -3      935.58     1083.71    130.18 o
   6  10  -3     4548.74     4613.15    232.05 o
   7  10  -3     1824.29     1742.60    126.94 o
   8  10  -3     1464.06     1519.07    156.42 o
   9  10  -3    13123.91    12828.44    378.85 o
  10  10  -3     1698.16     1720.64    100.29 o
  11  10  -3     4843.71     4686.93    134.72 o
  12  10  -3     3154.56     3270.28    127.45 o
  13  10  -3      358.44      435.63     58.40 o
  14  10  -3     1768.23     1797.91    112.36 o
  15  10  -3     1521.63     1524.83    132.07 o
  16  10  -3      135.57      267.58     56.30 o
  17  10  -3      579.86      728.39    112.05 o
  18  10  -3     1484.96     1544.80    107.51 o
  19  10  -3       70.74      167.36     98.12 o
   0  11  -3    10100.12     9549.71    521.61 o
   1  11  -3     2114.91     2132.35    101.05 o
   2  11  -3     1401.81     1427.80     96.66 o
   3  11  -3      818.07      846.73     80.88 o
   4  11  -3     9754.41     9711.88    209.30 o
   5  11  -3     5329.03     5427.37    210.82 o
   6  11  -3     2651.29     2860.28    120.16 o
   7  11  -3     7732.66     8157.25    346.46 o
   8  11  -3     3596.28     3620.78    234.42 o
   9  11  -3     3127.86     3098.52    201.67 o
  10  11  -3      280.64      291.23     51.55 o
  11  11  -3     2200.28     2202.04    133.57 o
  12  11  -3      160.68      112.92     25.37 o
  13  11  -3     1772.28     1993.28    128.86 o
  14  11  -3        0.73       96.36     25.66 o
  15  11  -3      965.85      823.25     83.81 o
  16  11  -3      110.76      113.46     33.96 o
  17  11  -3      914.36      810.11     74.93 o
  18  11  -3      670.28      525.47     64.26 o
   1  12  -3    13152.68    12941.55    316.20 o
   2  12  -3      143.69      116.37     32.76 o
   3  12  -3     1702.02     1905.44    136.46 o
   4  12  -3      715.96      767.89     97.91 o
   5  12  -3     3236.71     3169.73    221.89 o
   6  12  -3    11009.90    11345.80    369.00 o
   7  12  -3      323.95      300.05     50.38 o
   8  12  -3     9684.49     9660.56    173.59 o
   9  12  -3     4558.15     4352.57    149.63 o
  10  12  -3     4375.15     4400.52    131.61 o
  11  12  -3      450.67      566.68     61.41 o
  12  12  -3     1966.99     1907.02    126.68 o
  13  12  -3      498.71      639.26    109.07 o
  14  12  -3     2959.56     3043.45    166.48 o
  15  12  -3      468.53      488.52     54.39 o
  16  12  -3     2676.80     2630.35    196.10 o
  17  12  -3      178.07      146.13     33.75 o
  18  12  -3     2266.71     2017.39    154.86 o
   0  13  -3     2336.51     1578.18    159.58 o
   1  13  -3      712.83      800.57     92.90 o
   2  13  -3      423.67      449.31     52.20 o
   3  13  -3       87.13      133.80     31.86 o
   4  13  -3     3858.68     3953.86    195.27 o
   5  13  -3     1296.89     1366.70    142.01 o
   6  13  -3      676.14      633.22     72.44 o
   7  13  -3      225.59      168.94     28.57 o
   8  13  -3     1077.12     1083.32     70.64 o
   9  13  -3     1798.12     1656.96     87.12 o
  10  13  -3      113.48      100.23     26.77 o
  11  13  -3     1267.68     1379.16    112.22 o
  12  13  -3      937.61     1067.37     80.72 o
  13  13  -3     1931.32     1976.21    129.50 o
  14  13  -3     2618.96     2743.74    157.14 o
  15  13  -3     1678.09     1609.05    163.65 o
  16  13  -3      322.88      330.39     50.67 o
  17  13  -3      373.27      217.30    104.73 o
   1  14  -3     3865.32     3838.97    193.95 o
   2  14  -3     3824.55     3711.53    167.94 o
   3  14  -3      343.07      357.31     67.61 o
   4  14  -3     1281.87     1342.48    137.59 o
   5  14  -3      718.79      755.01     74.29 o
   6  14  -3     2982.49     3133.86    130.73 o
   7  14  -3      564.28      575.39     81.55 o
   8  14  -3     7948.66     8078.04     89.94 o
   9  14  -3      288.02      185.45     65.73 o
  10  14  -3     1958.74     1931.80    101.56 o
  11  14  -3        1.55       57.08     19.43 o
  12  14  -3      150.26       88.09     28.98 o
  13  14  -3       98.92      127.33     29.31 o
  14  14  -3     1457.99     1389.16     89.72 o
  15  14  -3       57.80      153.55     44.20 o
  16  14  -3     5059.09     4997.85    143.07 o
   0  15  -3     1441.98     1443.48    120.78 o
   1  15  -3      901.89     1005.60     95.67 o
   2  15  -3     1553.45     1455.35    117.60 o
   3  15  -3     4908.71     4936.29    152.53 o
   4  15  -3     1650.73     1679.91    154.09 o
   5  15  -3      649.30      789.63     77.28 o
   6  15  -3     2558.22     2749.58    181.65 o
   7  15  -3      810.48      749.35     69.84 o
   8  15  -3     2658.74     2913.71    127.55 o
   9  15  -3      240.18      270.75     57.43 o
  10  15  -3     1209.55     1204.85     88.13 o
  11  15  -3     1050.28     1196.45     74.66 o
  12  15  -3      240.21      273.47     70.53 o
  13  15  -3     1552.91     1501.04    125.07 o
  14  15  -3     2173.86     2283.18    249.46 o
  15  15  -3      478.43      518.49     63.02 o
   1  16  -3     2257.36     2331.38    213.66 o
   2  16  -3      233.16      186.76     41.84 o
   3  16  -3       88.05      101.85     31.02 o
   4  16  -3      162.47       92.42     83.62 o
   5  16  -3      607.78      640.88     91.97 o
   6  16  -3      214.29      160.47     54.42 o
   7  16  -3     2291.19     2400.31    122.80 o
   8  16  -3     1492.23     1558.82    124.66 o
   9  16  -3       59.83      118.01     57.41 o
  10  16  -3      848.64      955.26    100.84 o
  11  16  -3      240.75      350.20     45.03 o
  12  16  -3      328.69      279.89     43.69 o
  13  16  -3      130.22      150.25     28.66 o
   0  17  -3     2397.84     2522.38    208.93 o
   1  17  -3      614.15      770.30     59.58 o
   2  17  -3     1391.10     1458.79    103.27 o
   3  17  -3     4461.31     4725.45    166.85 o
   4  17  -3      533.27      593.76    107.79 o
   5  17  -3      181.54      315.60     45.45 o
   6  17  -3      466.03      438.68     42.74 o
   7  17  -3      278.54      311.12     45.31 o
   8  17  -3      380.06      218.90     87.74 o
   9  17  -3      512.23      439.75     62.22 o
  10  17  -3      834.59      984.54     91.40 o
  11  17  -3     2144.63     2129.98    156.13 o
  12  17  -3       99.64      160.42     39.60 o
   1  18  -3     1876.50     1869.91    119.62 o
   2  18  -3     1027.34     1041.77     86.49 o
   3  18  -3       72.61      135.06     34.43 o
   4  18  -3     1142.94     1206.72    136.16 o
   5  18  -3       48.88      127.50     32.02 o
   6  18  -3      796.52      772.30     69.63 o
   7  18  -3      372.62      314.78     43.00 o
   8  18  -3      366.44      341.19     53.82 o
   9  18  -3     1794.72     1761.85    217.04 o
  10  18  -3      722.80      676.76     77.04 o
   0  19  -3      332.99      550.83    107.33 o
   1  19  -3       11.37       64.75     17.96 o
   2  19  -3     1496.32     1590.82     85.95 o
   3  19  -3      227.57      223.49     37.33 o
   4  19  -3     2075.32     2025.77    182.46 o
   5  19  -3      142.12       83.18     28.45 o
   6  19  -3     1750.18     1816.18    152.51 o
   7  19  -3     1781.69     2013.50    181.60 o
   1  20  -3      205.11      164.64     25.17 o
   2  20  -3     1736.63     1794.19    100.89 o
   3  20  -3       89.05       53.84     33.20 o
   0   0  -2   116844.52   109107.47  37589.63 o
   4   0  -2     3239.52     3220.08    212.22 o
   6   0  -2    20452.21    20134.37    404.69 o
   8   0  -2    29940.01    29409.27    496.24 o
  10   0  -2     9703.81    12312.27    386.09 o
  14   0  -2    20323.88    23536.64    609.45 o
  16   0  -2    17136.58    18471.63    550.93 o
  18   0  -2     3126.84     3249.37    271.90 o
  20   0  -2      230.09      187.78     88.16 o
  22   0  -2     1241.83     1160.51    212.03 o
   1   1  -2    27819.29    28036.45    235.27 o
   2   1  -2     6928.76     6812.66     87.88 o
   3   1  -2     8903.82     9309.56    171.89 o
   4   1  -2    10484.60    10478.63    224.47 o
   5   1  -2    68396.25    69412.22    662.96 o
   6   1  -2    13025.39    12914.57    230.78 o
   7   1  -2      343.17      301.62     31.38 o
   8   1  -2     2998.44     3151.84    123.04 o
   9   1  -2     7903.24     7772.42    162.46 o
  10   1  -2     8693.65     9649.60    423.40 o
  11   1  -2     8876.12     8223.26    213.70 o
  12   1  -2      199.87      220.03     38.61 o
  13   1  -2      231.11      170.64     38.13 o
  14   1  -2     4498.28     4561.73    184.49 o
  15   1  -2     1637.88     1586.28     71.53 o
  16   1  -2     1739.25     1868.76    139.41 o
  17   1  -2     2859.17     3035.74    192.45 o
  18   1  -2     1172.87     1157.62     93.83 o
  19   1  -2     1416.55     1491.55    111.28 o
  20   1  -2      949.32      903.54     91.64 o
  21   1  -2      140.61      177.49     59.68 o
  22   1  -2      527.30      833.66    101.06 o
   0   2  -2    68417.66    65849.04    648.77 o
   1   2  -2      521.50      460.16     19.88 o
   2   2  -2    93967.20    90489.34   2276.57 o
   3   2  -2     1235.02     1157.82    169.27 o
   4   2  -2    19481.36    18778.71    278.71 o
   5   2  -2     4797.49     4712.19    113.47 o
   6   2  -2    18711.85    19548.27    329.90 o
   7   2  -2    10413.10    10585.01    239.83 o
   8   2  -2     2684.27     2910.50    163.93 o
   9   2  -2     5450.07     5246.46    178.14 o
  10   2  -2     1341.84     1407.52     86.79 o
  11   2  -2     1814.30     1590.62    150.27 o
  12   2  -2     2315.40     2306.39    166.73 o
  13   2  -2     4174.30     3968.79    220.42 o
  14   2  -2     5752.69     5904.45    438.81 o
  15   2  -2     7357.79     7442.13   3916.05 o
  16   2  -2     2428.42     2563.73    236.43 o
  17   2  -2     1518.09     1641.65    113.35 o
  18   2  -2      437.19      498.74     61.11 o
  19   2  -2     1413.26     1505.79    124.77 o
  20   2  -2     1702.93     1877.21    159.08 o
  21   2  -2      548.36      485.31    202.07 o
  22   2  -2     1258.50     1461.26    115.94 o
   1   3  -2    44754.68    44620.36    421.11 o
   2   3  -2      651.45      805.94     88.56 o
   3   3  -2     1517.86     1263.34    255.49 o
   4   3  -2     5847.29     5708.26    147.08 o
   5   3  -2    11025.06    11262.70    202.07 o
   6   3  -2    13481.34    13827.57    267.88 o
   7   3  -2      485.48      527.37     46.91 o
   8   3  -2    19992.29    20273.24    310.66 o
   9   3  -2    11730.26    11381.94    237.19 o
  10   3  -2     4851.23     4919.67    225.51 o
  11   3  -2      525.51      462.17     50.21 o
  12   3  -2     1551.74     1477.91    172.19 o
  13   3  -2     1111.09     1205.40    114.14 o
  14   3  -2     3369.43     3700.18    384.39 o
  15   3  -2     4540.79     4727.17    321.09 o
  16   3  -2     4080.21     4240.39    216.40 o
  17   3  -2      117.97      157.25     65.45 o
  18   3  -2     8652.56     8129.98    345.21 o
  19   3  -2      113.72      100.66     53.41 o
  20   3  -2      435.75      633.71     81.15 o
  21   3  -2      334.33      339.19     60.83 o
  22   3  -2      440.01      572.97    112.17 o
   0   4  -2    11723.48    11224.32    328.29 o
   1   4  -2    18514.32    18406.15    236.02 o
   2   4  -2     4787.83     4326.64    103.07 o
   3   4  -2    30237.45    30648.07    335.94 o
   4   4  -2    16771.93    17560.39    240.83 o
   5   4  -2    11887.70    11910.59    366.35 o
   6   4  -2    11599.50    11940.08    215.65 o
   7   4  -2    42974.65    44343.63    873.45 o
   8   4  -2     3258.83     3562.30    236.65 o
   9   4  -2    16875.41    17521.25    957.86 o
  10   4  -2       53.94       43.93     32.62 o
  11   4  -2     4428.28     4181.98    319.95 o
  12   4  -2     1058.44     1037.66     82.22 o
  13   4  -2     1089.47     1232.91     79.07 o
  14   4  -2     5838.15     5677.31    254.10 o
  15   4  -2     2462.69     2450.58    184.68 o
  16   4  -2      405.03      329.10     59.66 o
  17   4  -2     1691.32     1554.69    153.31 o
  18   4  -2      848.95      861.39     98.75 o
  19   4  -2       81.09      255.57    112.78 o
  20   4  -2     4156.66     4262.02    210.95 o
  21   4  -2      225.55      185.67     47.90 o
  22   4  -2      289.21      183.90    114.64 o
   1   5  -2     3153.43     2982.67     61.63 o
   2   5  -2    12077.27    11893.48    173.50 o
   3   5  -2     2367.58     2523.14     85.24 o
   4   5  -2    21836.23    22085.01    258.91 o
   5   5  -2     1107.27     1005.99     94.77 o
   6   5  -2     4757.14     4686.55    194.89 o
   7   5  -2    15254.67    15919.55    262.21 o
   8   5  -2    11951.84    12149.83    415.94 o
   9   5  -2     1700.44     1716.59    121.01 o
  10   5  -2     1405.10     1430.09     81.80 o
  11   5  -2      354.54      401.53     46.91 o
  12   5  -2     2311.70     2535.89    164.90 o
  13   5  -2     2274.67     2474.57    154.04 o
  14   5  -2     6109.72     6410.64    274.46 o
  15   5  -2     2096.95     2130.56    220.59 o
  16   5  -2     6563.18     6475.53    267.67 o
  17   5  -2     1340.20     1396.28    148.02 o
  18   5  -2     8072.20     8365.81   1461.83 o
  19   5  -2      650.60      880.49     84.38 o
  20   5  -2      210.51      224.98     51.43 o
  21   5  -2      407.40      436.86    108.14 o
   0   6  -2      921.48      722.09     58.18 o
   1   6  -2     1604.22     1573.09     51.84 o
   2   6  -2     7217.27     7191.79    131.79 o
   3   6  -2    18199.01    19767.83    383.27 o
   4   6  -2     1755.01     2067.61    212.16 o
   5   6  -2    15035.77    14488.41    293.46 o
   6   6  -2     1989.65     2184.72     96.71 o
   7   6  -2    24169.69    24748.97    399.53 o
   8   6  -2     1597.12     1627.12    117.52 o
   9   6  -2     5631.82     5711.28    267.50 o
  10   6  -2     1438.16     1404.30    105.43 o
  11   6  -2    13129.05    13559.87    394.52 o
  12   6  -2     2981.11     2944.80    156.46 o
  13   6  -2    11669.37    12085.78    366.34 o
  14   6  -2     1820.11     1845.52    137.22 o
  15   6  -2     3665.48     3654.01    191.06 o
  16   6  -2      288.77      412.93     57.75 o
  17   6  -2     3971.60     3865.68    249.10 o
  18   6  -2      294.22      340.79    112.03 o
  19   6  -2     2843.19     2527.04    181.27 o
  20   6  -2      128.03      247.37     59.09 o
  21   6  -2      339.93      425.19     96.24 o
   1   7  -2    12974.51    11983.41    259.59 o
   2   7  -2     9618.80     9299.01    221.32 o
   3   7  -2     3027.05     3256.01    172.43 o
   4   7  -2    14125.48    14867.88    348.87 o
   5   7  -2     2441.30     2739.96    121.95 o
   6   7  -2     6145.91     5931.71    162.04 o
   7   7  -2     1801.69     1836.55    109.85 o
   8   7  -2     8270.01     8701.03    198.12 o
   9   7  -2      669.51      563.33     69.27 o
  10   7  -2     7696.42     7591.79    294.34 o
  11   7  -2     4959.67     4811.55    169.84 o
  12   7  -2     7216.16     7880.13    287.66 o
  13   7  -2      407.71      379.30     67.97 o
  14   7  -2      847.60      724.63     75.92 o
  15   7  -2     2904.45     2885.46    175.99 o
  16   7  -2     1625.14     1732.29    113.66 o
  17   7  -2     1620.19     1640.67    121.06 o
  18   7  -2     3355.81     3272.41    251.21 o
  19   7  -2      157.76      123.63     44.37 o
  20   7  -2      940.56      979.02    101.14 o
  21   7  -2      291.29      315.21     86.75 o
   0   8  -2      548.76      512.80     55.91 o
   1   8  -2      988.59      788.07     35.12 o
   2   8  -2     4031.73     3678.24    139.61 o
   3   8  -2     6662.10     6061.36    450.08 o
   4   8  -2     6015.20     5732.83    331.01 o
   5   8  -2     3462.91     3235.52    181.56 o
   6   8  -2     3019.14     3072.31    109.68 o
   7   8  -2     5583.13     5654.25    171.49 o
   8   8  -2     4228.98     4356.11    199.96 o
   9   8  -2      561.42      599.19     72.22 o
  10   8  -2     3409.79     3531.13    150.81 o
  11   8  -2    13624.25    14186.96    319.50 o
  12   8  -2     1826.18     1977.36    140.31 o
  13   8  -2     8260.38     8108.86    336.56 o
  14   8  -2     3052.91     3008.68    198.60 o
  15   8  -2     1965.10     2005.81    131.41 o
  16   8  -2     1462.28     1538.65    135.94 o
  17   8  -2      437.38      494.90     59.51 o
  18   8  -2      418.08      326.32     49.40 o
  19   8  -2     2297.80     2282.15    393.70 o
  20   8  -2      629.38      627.92    111.28 o
   1   9  -2     6190.56     5397.48    137.46 o
   2   9  -2     1359.92     1395.22     94.16 o
   3   9  -2     6384.65     5824.34    162.16 o
   4   9  -2      656.50      654.69     72.11 o
   5   9  -2     3264.62     3444.59    170.91 o
   6   9  -2     2544.95     2627.42    171.81 o
   7   9  -2     2458.04     2756.12    138.73 o
   8   9  -2     2629.88     2924.70    132.32 o
   9   9  -2      547.98      515.14     64.24 o
  10   9  -2     4585.78     4823.99    197.26 o
  11   9  -2     2489.28     2537.56    151.29 o
  12   9  -2     1696.12     1709.76    120.98 o
  13   9  -2     1824.70     1705.04    103.24 o
  14   9  -2       78.33      111.04     37.64 o
  15   9  -2     3542.54     4011.05    283.88 o
  16   9  -2     1881.54     1772.05    109.71 o
  17   9  -2      604.79      553.03     81.93 o
  18   9  -2     2984.63     2744.35    174.05 o
  19   9  -2      935.84      883.03     83.72 o
  20   9  -2     1707.65     1406.26    249.90 o
   0  10  -2     9681.05     8928.05    396.52 o
   1  10  -2      290.50      223.60     22.17 o
   2  10  -2    13446.99    13470.32    252.59 o
   3  10  -2       35.15       54.22     30.02 o
   4  10  -2     3506.10     3574.81    118.63 o
   5  10  -2        2.48       31.70     19.15 o
   6  10  -2     4555.14     4831.35    179.73 o
   7  10  -2      877.75      837.54     77.30 o
   8  10  -2      902.59     1019.43     77.94 o
   9  10  -2     3988.15     3964.33    180.52 o
  10  10  -2     6742.61     6807.17    165.40 o
  11  10  -2     1153.55     1090.07    123.75 o
  12  10  -2     1404.51     1314.79    134.28 o
  13  10  -2     1249.47     1262.47     75.39 o
  14  10  -2     4207.97     4232.85    158.51 o
  15  10  -2      844.18     1075.40    130.36 o
  16  10  -2     1173.76     1117.39     90.66 o
  17  10  -2      580.85      537.50     62.90 o
  18  10  -2      890.12      887.41     66.48 o
  19  10  -2      821.42      802.76    138.95 o
   1  11  -2     4913.84     4587.11    302.79 o
   2  11  -2     8818.96     8823.65    243.60 o
   3  11  -2     2964.97     2878.25    124.71 o
   4  11  -2     3581.16     3495.21     96.74 o
   5  11  -2      301.54      277.50     34.88 o
   6  11  -2     1878.35     2047.67     95.45 o
   7  11  -2      510.56      636.45     61.17 o
   8  11  -2     3197.55     3366.95    117.60 o
   9  11  -2     2870.88     2926.99    162.69 o
  10  11  -2     2079.54     2203.80    138.03 o
  11  11  -2     1009.88     1022.59     82.65 o
  12  11  -2      956.84      856.93     76.48 o
  13  11  -2      511.29      550.66     90.05 o
  14  11  -2     1079.01     1108.32     87.94 o
  15  11  -2     1590.25     1419.03     93.02 o
  16  11  -2     2504.30     2439.69    217.15 o
  17  11  -2     1202.68     1223.21    134.93 o
  18  11  -2     3723.20     3751.31    143.46 o
   0  12  -2    10469.36    10502.52    589.66 o
   1  12  -2     1531.56     1395.26    153.19 o
   2  12  -2    10319.23    10234.49    325.46 o
   3  12  -2       32.06       30.61     37.00 o
   4  12  -2     4223.04     4477.98    233.58 o
   5  12  -2      300.67      316.12     37.94 o
   6  12  -2     3583.56     3765.68     92.22 o
   7  12  -2     4241.74     4452.59    117.26 o
   8  12  -2     4739.72     5124.90    218.81 o
   9  12  -2     1599.28     1605.93     71.28 o
  10  12  -2     1216.77     1161.83     80.85 o
  11  12  -2     5190.34     5340.73    363.74 o
  12  12  -2     1016.60     1122.35     96.94 o
  13  12  -2     2097.16     2160.18    151.67 o
  14  12  -2      214.79      186.22     42.31 o
  15  12  -2     1293.38     1422.61     81.30 o
  16  12  -2      933.71      949.29     73.79 o
  17  12  -2      941.01      789.83     82.14 o
  18  12  -2      593.94      582.93     69.19 o
   1  13  -2     8747.78     8503.77    260.34 o
   2  13  -2      728.86      570.30     90.75 o
   3  13  -2      300.65      339.00     54.25 o
   4  13  -2     2700.34     2824.01     96.15 o
   5  13  -2      404.30      491.22     60.69 o
   6  13  -2     6245.41     6424.22    231.09 o
   7  13  -2      584.22      560.27     60.96 o
   8  13  -2     4447.91     4480.78     74.31 o
   9  13  -2     1678.37     1638.23     83.51 o
  10  13  -2      228.26      248.39     36.23 o
  11  13  -2     1227.59     1202.87     86.46 o
  12  13  -2       62.21       68.36     25.90 o
  13  13  -2      114.65      109.63     38.46 o
  14  13  -2      784.50      810.84     53.52 o
  15  13  -2      250.79      305.33     38.26 o
  16  13  -2     1088.05     1032.82    108.20 o
  17  13  -2       41.35       31.71     22.60 o
   0  14  -2    17440.96    17970.11    664.47 o
   1  14  -2     1197.30     1128.20     95.75 o
   2  14  -2     9229.87     9320.88    265.27 o
   3  14  -2      239.15      209.26     39.44 o
   4  14  -2     8406.78     8335.63    190.27 o
   5  14  -2     4574.20     5002.74    281.53 o
   6  14  -2     5333.38     5373.76    186.00 o
   7  14  -2     3204.34     3073.82    152.67 o
   8  14  -2     1481.24     1449.81     77.38 o
   9  14  -2     1522.49     1689.16    118.78 o
  10  14  -2      522.04      518.72     51.94 o
  11  14  -2     1406.00     1387.84     87.10 o
  12  14  -2      297.07      363.41     46.23 o
  13  14  -2      461.81      366.68     53.56 o
  14  14  -2      289.04      185.45     32.82 o
  15  14  -2       68.25       77.50     24.43 o
  16  14  -2      996.97      994.39     74.89 o
   1  15  -2     1255.17     1216.73    104.28 o
   2  15  -2     2287.42     2288.97    134.32 o
   3  15  -2      876.25      923.20     74.20 o
   4  15  -2      795.76      987.83     71.96 o
   5  15  -2     1409.16     1451.13    118.77 o
   6  15  -2     1552.61     1496.86    149.97 o
   7  15  -2     3145.38     3181.32    176.75 o
   8  15  -2     1432.66     1670.46    131.75 o
   9  15  -2     3636.11     3774.37    233.68 o
  10  15  -2     1858.38     1961.94    153.09 o
  11  15  -2     2060.27     2174.67    187.56 o
  12  15  -2     1475.51     1397.67     91.20 o
  13  15  -2      591.53      435.60     55.64 o
  14  15  -2     1446.30     1410.89     96.82 o
  15  15  -2        1.44      120.69     24.94 o
   0  16  -2      343.04      282.05     57.51 o
   1  16  -2        3.03       47.44     30.00 o
   2  16  -2        0.12       96.06     49.84 o
   3  16  -2     1524.22     1641.73     96.50 o
   4  16  -2      579.27      550.16     60.95 o
   5  16  -2       29.88      100.40     34.69 o
   6  16  -2     3515.33     3743.76    188.12 o
   7  16  -2     1672.47     1798.27    104.67 o
   8  16  -2     2225.38     2397.03    165.39 o
   9  16  -2     1605.96     1689.09     97.10 o
  10  16  -2      355.91      424.01     53.48 o
  11  16  -2      767.91      793.65     75.11 o
  12  16  -2      504.92      441.13     83.11 o
  13  16  -2      243.02      261.26    121.09 o
   1  17  -2     5035.88     5389.09    237.99 o
   2  17  -2      576.08      524.80     54.89 o
   3  17  -2     1544.94     1658.74    103.81 o
   4  17  -2      273.86      289.33     43.45 o
   5  17  -2     1394.47     1513.10    118.42 o
   6  17  -2     1058.87     1120.78     98.26 o
   7  17  -2     1369.90     1506.80    147.14 o
   8  17  -2      592.18      632.82     63.16 o
   9  17  -2       35.20      115.82     32.69 o
  10  17  -2      189.08      165.16     48.90 o
  11  17  -2      288.41      237.97    100.93 o
  12  17  -2       96.03      193.16     36.17 o
   0  18  -2      332.13      397.61     54.39 o
   1  18  -2      262.72      268.97     31.84 o
   2  18  -2      101.41      156.58     85.37 o
   3  18  -2     1128.27     1147.72     88.12 o
   4  18  -2      719.18      685.78     66.25 o
   5  18  -2        2.47      120.70     52.86 o
   6  18  -2     1234.49     1373.55    148.76 o
   7  18  -2      313.45      323.01     51.53 o
   8  18  -2      895.52      925.55     98.80 o
   9  18  -2     1063.30      964.49     71.30 o
  10  18  -2      332.46      437.04     59.06 o
   1  19  -2      510.69      609.91     54.00 o
   2  19  -2      345.00      402.97     47.64 o
   3  19  -2      522.99      438.62     56.57 o
   4  19  -2       62.29      103.06     30.07 o
   5  19  -2     1468.83     1550.97    112.94 o
   6  19  -2      833.01      730.08     81.87 o
   7  19  -2     1266.86     1160.68    124.84 o
   8  19  -2      100.31       92.95     41.18 o
   0  20  -2     1469.58     1616.91    110.55 o
   1  20  -2      157.79      161.66     29.74 o
   2  20  -2      114.46      125.66     27.11 o
   3  20  -2      612.03      506.96     56.32 o
   4  20  -2      740.03      833.04    124.99 o
   4   0  -1    30554.75    31898.46   2003.17 o
   6   0  -1     6836.08     6473.43    216.35 o
   8   0  -1    84683.70    93136.02  32089.31 o
  10   0  -1    56251.55    59183.38  21531.35 o
  12   0  -1    18662.35    20143.47    500.37 o
  14   0  -1    26906.14    27280.38    581.09 o
  16   0  -1    11175.70    11858.28    473.21 o
  18   0  -1    17977.97    17503.46    460.59 o
  20   0  -1     7181.30     7532.26    390.42 o
  22   0  -1     1952.47     1956.18    366.91 o
   1   1  -1     1953.71     1836.67    504.69 o
   2   1  -1     1451.68     1382.46     17.58 o
   3   1  -1     1826.15     1572.05     19.08 o
   4   1  -1     3576.86     3910.24    112.07 o
   5   1  -1    12623.69    12962.27    186.51 o
   6   1  -1    35572.43    37606.05    777.75 o
   7   1  -1       25.82       32.88     15.85 o
   8   1  -1    25267.58    26582.55    374.81 o
   9   1  -1      300.38      308.79     33.46 o
  10   1  -1    18761.36    18655.44    310.59 o
  11   1  -1     2758.92     2856.17    193.62 o
  12   1  -1     1892.43     1887.35    147.01 o
  13   1  -1      841.85      958.57     79.30 o
  14   1  -1      516.90      568.73     58.64 o
  15   1  -1     3839.40     3611.72    136.44 o
  16   1  -1     2038.70     2147.87    104.08 o
  17   1  -1      347.71      233.15     38.17 o
  18   1  -1     3782.95     3915.11    211.71 o
  19   1  -1     2587.15     2812.86    191.38 o
  20   1  -1      311.55      273.45     90.39 o
  21   1  -1      716.66      802.78     78.68 o
  22   1  -1        3.31       45.63     37.26 o
   1   2  -1    18589.76    19061.96    246.66 o
   2   2  -1     5615.37     6018.49    123.79 o
   3   2  -1     4687.92     5068.85     78.85 o
   4   2  -1     1418.26     1364.43    121.30 o
   5   2  -1    18014.07    19786.26    728.50 o
   6   2  -1    16975.63    17922.26    504.16 o
   7   2  -1     6881.26     6719.11    175.94 o
   8   2  -1    38128.07    42196.31   2569.14 o
   9   2  -1     1707.18     1469.19    125.82 o
  10   2  -1    33794.93    35034.82    606.96 o
  11   2  -1      816.67      864.82     81.65 o
  12   2  -1    13974.19    14541.10    376.77 o
  13   2  -1     4823.56     4851.97    331.21 o
  14   2  -1     8320.18     7937.19    326.15 o
  15   2  -1     5019.16     4773.77    294.36 o
  16   2  -1     3489.97     3489.63    156.10 o
  17   2  -1      394.68      343.05     50.37 o
  18   2  -1     5554.36     5710.62    381.32 o
  19   2  -1     1488.87     1576.59    124.41 o
  20   2  -1     1181.67     1150.71    107.31 o
  21   2  -1      406.89      446.88     58.46 o
  22   2  -1      143.54      166.06     84.64 o
   0   3  -1    44463.31    41911.20    385.90 o
   1   3  -1    38037.13    37429.39    385.50 o
   2   3  -1     8038.78     8572.70    221.52 o
   3   3  -1     5419.78     5463.46    219.08 o
   4   3  -1     1954.41     1884.27    172.93 o
   5   3  -1    22680.88    24401.71    582.63 o
   6   3  -1     8453.29     9308.07    363.14 o
   7   3  -1     1362.90     1307.20    115.53 o
   8   3  -1     2819.02     2677.20    123.85 o
   9   3  -1     1398.38     1523.76     86.07 o
  10   3  -1     5736.15     5233.81    244.21 o
  11   3  -1     2982.18     3206.08    200.61 o
  12   3  -1      951.79      979.04     71.39 o
  13   3  -1      434.97      480.86     74.26 o
  14   3  -1       54.90      192.42     62.64 o
  15   3  -1     3083.85     3358.12    316.91 o
  16   3  -1     1220.76     1308.64    112.98 o
  17   3  -1     2064.67     2000.67    149.99 o
  18   3  -1     5398.40     5218.65    306.10 o
  19   3  -1     1116.86     1053.45     94.74 o
  20   3  -1      421.29      361.68     86.12 o
  21   3  -1      461.27      454.78     61.34 o
  22   3  -1      299.66      320.61     60.89 o
   1   4  -1    14890.57    13958.25    182.02 o
   2   4  -1     8442.79     8514.34    168.46 o
   3   4  -1     6225.10     6331.78    152.93 o
   4   4  -1    14774.36    14599.96    237.81 o
   5   4  -1    12883.63    11694.43    214.59 o
   6   4  -1    12841.84    13594.49    293.80 o
   7   4  -1    22392.21    24496.09    881.11 o
   8   4  -1     2462.99     2499.00    138.27 o
   9   4  -1     3715.68     3824.67    261.46 o
  10   4  -1     3096.58     3005.99    118.95 o
  11   4  -1      315.01      255.45     41.30 o
  12   4  -1    15949.16    16172.31    713.99 o
  13   4  -1     1137.29     1183.96     72.36 o
  14   4  -1      146.33      195.21     40.50 o
  15   4  -1     2443.93     2380.61    261.69 o
  16   4  -1      733.18      674.82    107.89 o
  17   4  -1     2038.88     2060.92    186.88 o
  18   4  -1     1586.78     1649.24    147.18 o
  19   4  -1     1816.01     1893.45    134.35 o
  20   4  -1      367.20      493.21     87.06 o
  21   4  -1     1481.05     1515.54    116.47 o
  22   4  -1       43.84      106.81     24.96 o
   0   5  -1     2541.07     2342.68     74.63 o
   1   5  -1     3852.67     3887.25     65.55 o
   2   5  -1    10838.72    10595.56    164.89 o
   3   5  -1    10833.86    10902.65    337.78 o
   4   5  -1      652.10      556.90     59.56 o
   5   5  -1      926.23     1086.07     83.50 o
   6   5  -1    10359.27    10458.57    238.93 o
   7   5  -1     7921.80     8735.50    209.07 o
   8   5  -1      218.92      354.08     46.43 o
   9   5  -1     1433.88     1532.83    118.01 o
  10   5  -1     3311.61     3348.85    151.90 o
  11   5  -1      650.03      685.58     74.62 o
  12   5  -1     3487.93     3526.83    298.40 o
  13   5  -1     1011.85      943.17     78.65 o
  14   5  -1     3733.18     3494.24    230.49 o
  15   5  -1     1155.49     1145.02     98.25 o
  16   5  -1     2793.49     2960.24    233.39 o
  17   5  -1       22.64       30.68     54.29 o
  18   5  -1      907.35      823.59    122.93 o
  19   5  -1      134.26      118.44     49.53 o
  20   5  -1      572.26      552.60     76.50 o
  21   5  -1      148.63      217.61     48.57 o
   1   6  -1    11621.76    10723.97    166.86 o
   2   6  -1     7237.47     7163.15    133.78 o
   3   6  -1    34489.81    34527.90    397.20 o
   4   6  -1    10531.35    10876.25    204.78 o
   5   6  -1    40846.70    41102.90    322.75 o
   6   6  -1     7428.11     7310.73    169.00 o
   7   6  -1    10781.31    10469.05    233.47 o
   8   6  -1     8000.13     7564.43    189.70 o
   9   6  -1     6267.81     6593.13    229.56 o
  10   6  -1     1269.17     1327.73    106.00 o
  11   6  -1      751.49      757.12     98.34 o
  12   6  -1     9776.67    10454.83    464.59 o
  13   6  -1      481.87      451.13     63.23 o
  14   6  -1     2911.28     2915.75    292.41 o
  15   6  -1      277.48      270.16     49.92 o
  16   6  -1      860.73      736.71     63.58 o
  17   6  -1      228.04      230.45     57.28 o
  18   6  -1      718.88      719.37    110.90 o
  19   6  -1     2722.31     2914.94    215.95 o
  20   6  -1     1228.77     1054.30    183.93 o
  21   6  -1     2327.23     2237.83    177.25 o
   0   7  -1      430.08      619.30     54.43 o
   1   7  -1     1520.74     1304.67     56.21 o
   2   7  -1     6890.65     6981.82    113.11 o
   3   7  -1     4575.29     4780.72    136.65 o
   4   7  -1     8252.43     8857.79    179.04 o
   5   7  -1      563.23      632.27     62.37 o
   6   7  -1    25890.50    28408.47    407.61 o
   7   7  -1     1903.55     1796.37    127.56 o
   8   7  -1    17481.59    18182.49    308.05 o
   9   7  -1     1283.95     1471.34    107.30 o
  10   7  -1     2784.77     3049.95    155.82 o
  11   7  -1     3369.75     3024.47    129.97 o
  12   7  -1     1023.32     1046.40     94.97 o
  13   7  -1     1374.93     1446.36    104.46 o
  14   7  -1     9140.39     9204.13    269.92 o
  15   7  -1      347.59      352.28     50.22 o
  16   7  -1     1125.49     1083.31     77.35 o
  17   7  -1     1288.55     1387.11     94.43 o
  18   7  -1      506.40      595.74     71.35 o
  19   7  -1      253.02      172.00     55.26 o
  20   7  -1     1462.83     1192.10    138.38 o
  21   7  -1      192.59      156.00     43.72 o
   1   8  -1    16690.30    15239.26    248.86 o
   2   8  -1     2291.62     1943.90    134.29 o
   3   8  -1     6614.85     5805.70    139.87 o
   4   8  -1      447.52      498.46     45.17 o
   5   8  -1     7891.91     7901.92    193.46 o
   6   8  -1      953.23      913.69     79.87 o
   7   8  -1     4036.83     3632.86    233.09 o
   8   8  -1     3233.74     3207.70    165.66 o
   9   8  -1     3747.55     3582.29    110.23 o
  10   8  -1     2086.44     2302.63    158.10 o
  11   8  -1     1058.74     1018.64     97.85 o
  12   8  -1     4323.04     4365.87    238.27 o
  13   8  -1     1979.05     1907.64    109.79 o
  14   8  -1      689.19      644.55     64.88 o
  15   8  -1      404.74      477.25     68.58 o
  16   8  -1      866.40      962.85    107.77 o
  17   8  -1      646.50      502.59     66.14 o
  18   8  -1      715.97      609.87     60.18 o
  19   8  -1     1526.42     1633.43    182.94 o
  20   8  -1     1254.41     1300.12    157.79 o
   0   9  -1    16146.49    15963.97    314.00 o
   1   9  -1     1292.51     1189.59     88.80 o
   2   9  -1     5095.51     4751.00    144.72 o
   3   9  -1     2962.46     2816.45     92.92 o
   4   9  -1     1112.36     1155.84     68.10 o
   5   9  -1     2830.76     2667.33    106.44 o
   6   9  -1     1320.79     1264.43     99.06 o
   7   9  -1     2328.00     2630.51    193.14 o
   8   9  -1     4489.00     4502.12    198.56 o
   9   9  -1      261.66      261.32     47.37 o
  10   9  -1     4170.84     4401.91    160.90 o
  11   9  -1      586.31      597.23     61.79 o
  12   9  -1      351.22      372.84     77.20 o
  13   9  -1      439.24      474.98     63.14 o
  14   9  -1      287.96      295.19     53.18 o
  15   9  -1      446.51      489.64     54.57 o
  16   9  -1      255.58      127.48     31.40 o
  17   9  -1     3655.61     3746.77    227.77 o
  18   9  -1      644.21      635.64     67.87 o
  19   9  -1      590.00      830.26    226.00 o
  20   9  -1     2283.18     2017.53    220.79 o
   1  10  -1     9475.35     8763.60    272.30 o
   2  10  -1      135.03      127.38     23.11 o
   3  10  -1      818.38      778.76     42.98 o
   4  10  -1     7443.67     7442.57    213.03 o
   5  10  -1     3293.92     3468.86     81.07 o
   6  10  -1     1838.75     1881.29     83.46 o
   7  10  -1     1449.82     1421.17     75.28 o
   8  10  -1      860.44      977.22     93.07 o
   9  10  -1     7974.03     7257.58    219.17 o
  10  10  -1    13221.23    12684.65    375.86 o
  11  10  -1      933.16     1087.49    142.51 o
  12  10  -1    15565.94    15778.42    406.97 o
  13  10  -1     1527.16     1464.16     76.65 o
  14  10  -1     4004.28     3915.42    155.45 o
  15  10  -1     1194.83     1246.42     80.78 o
  16  10  -1      463.37      481.31     81.35 o
  17  10  -1       63.20      100.97     39.69 o
  18  10  -1      380.47      411.05     53.06 o
  19  10  -1      227.07      184.53     56.61 o
   0  11  -1    24284.98    25460.44    580.26 o
   1  11  -1      328.52      294.91     63.22 o
   2  11  -1     7206.41     6652.41    258.50 o
   3  11  -1     1133.69     1069.90     90.89 o
   4  11  -1      346.76      433.49     39.27 o
   5  11  -1     4150.77     4255.81    134.48 o
   6  11  -1      487.48      456.38     37.79 o
   7  11  -1     2708.85     2880.78    132.36 o
   8  11  -1      718.03      759.10     68.82 o
   9  11  -1      254.71      245.19     40.71 o
  10  11  -1     4944.03     4918.50    177.58 o
  11  11  -1     3803.27     3872.94    225.52 o
  12  11  -1      174.43      144.58     48.90 o
  13  11  -1     2213.65     2243.82    185.58 o
  14  11  -1      673.99      574.78     69.53 o
  15  11  -1      587.15      514.24    102.02 o
  16  11  -1     1060.62      992.39     89.74 o
  17  11  -1      110.55      138.85     47.05 o
  18  11  -1       96.01      155.17     39.09 o
  19  11  -1      220.09      193.61     28.29 o
   1  12  -1     2887.14     2845.18    169.60 o
   2  12  -1     3845.94     3547.24    286.55 o
   3  12  -1     1580.29     1388.24    192.33 o
   4  12  -1     7063.57     6962.47    156.52 o
   5  12  -1     1467.54     1291.45    141.08 o
   6  12  -1     8839.93     8752.63    282.91 o
   7  12  -1     1272.60     1164.96     74.22 o
   8  12  -1    10642.12    10746.92    335.35 o
   9  12  -1     4026.90     4007.72    111.36 o
  10  12  -1     6200.81     6952.61    418.48 o
  11  12  -1       53.42       70.92     24.17 o
  12  12  -1     5194.46     5166.30    155.20 o
  13  12  -1     1428.54     1350.03     93.40 o
  14  12  -1     2345.39     2222.73    116.67 o
  15  12  -1     1420.06     1518.18     88.63 o
  16  12  -1     2046.61     1862.27    110.73 o
  17  12  -1      368.05      410.46     55.01 o
  18  12  -1      612.83      675.37     59.53 o
   0  13  -1     5128.87     5816.85    324.62 o
   1  13  -1     4099.74     4304.27    215.98 o
   2  13  -1     2664.12     2712.06    120.44 o
   3  13  -1    10407.47    10024.13    203.71 o
   4  13  -1      317.68      339.51     81.53 o
   5  13  -1     2719.41     2876.51    148.01 o
   6  13  -1     1004.83      861.07     87.71 o
   7  13  -1      819.31      764.72     81.24 o
   8  13  -1     1728.19     1543.31     98.57 o
   9  13  -1      691.17      717.69     63.84 o
  10  13  -1     4253.68     4511.85    143.44 o
  11  13  -1     1107.44     1028.22     80.79 o
  12  13  -1      271.41      260.52     36.54 o
  13  13  -1      178.39      158.26     42.27 o
  14  13  -1      125.66      143.83     49.92 o
  15  13  -1      209.41      154.46     39.29 o
  16  13  -1      342.32      406.33     53.02 o
  17  13  -1     2412.00     2273.30    169.63 o
   1  14  -1     1778.25     1908.28    136.45 o
   2  14  -1     2078.90     2009.72    164.04 o
   3  14  -1      754.56      736.16     65.25 o
   4  14  -1       49.54       68.20     32.61 o
   5  14  -1      358.21      453.50     58.72 o
   6  14  -1     1069.02      949.51    179.66 o
   7  14  -1      146.18      126.87     30.88 o
   8  14  -1     3692.93     3654.68    103.15 o
   9  14  -1      674.12      596.04     78.19 o
  10  14  -1      875.76      710.73     70.42 o
  11  14  -1       41.07       39.78     43.17 o
  12  14  -1     1694.21     1446.41    109.15 o
  13  14  -1       14.02       54.40     20.81 o
  14  14  -1     3808.26     3679.60    150.52 o
  15  14  -1      891.16      746.26     91.46 o
  16  14  -1     5415.27     5727.35    186.78 o
   0  15  -1     7262.95     7764.20   3787.55 o
   1  15  -1      390.26      516.02     64.75 o
   2  15  -1     3404.32     3630.41    152.64 o
   3  15  -1     2307.85     2174.14    129.83 o
   4  15  -1        1.36       99.46     27.05 o
   5  15  -1     2096.18     2381.59    121.82 o
   6  15  -1      299.51      392.19     67.43 o
   7  15  -1     3212.23     3096.32    161.58 o
   8  15  -1      867.08      776.35     83.46 o
   9  15  -1      407.05      442.34     70.28 o
  10  15  -1      729.36      686.28    108.85 o
  11  15  -1      499.97      426.99     49.49 o
  12  15  -1     1416.02     1238.35     93.22 o
  13  15  -1     1274.06     1112.18    105.34 o
  14  15  -1      284.93      196.28     36.83 o
  15  15  -1      306.67      275.19     41.44 o
   1  16  -1     3888.16     4304.64    156.63 o
   2  16  -1     4693.37     4913.43    189.67 o
   3  16  -1     2289.56     2745.18    136.22 o
   4  16  -1      954.52     1113.83     92.31 o
   5  16  -1     2854.95     3267.51    187.93 o
   6  16  -1      363.25      348.23     55.48 o
   7  16  -1      565.40      611.07     72.93 o
   8  16  -1      751.42      715.35     71.27 o
   9  16  -1      788.09      773.10     79.40 o
  10  16  -1      433.10      422.73     42.09 o
  11  16  -1      680.60      735.29     68.71 o
  12  16  -1     1440.05     1478.77    114.01 o
  13  16  -1        8.69       25.47     34.36 o
  14  16  -1     1351.67     1262.45    140.73 o
   0  17  -1     1280.63     1410.76     94.68 o
   1  17  -1      375.95      452.77     49.62 o
   2  17  -1       16.29       90.96     26.37 o
   3  17  -1     2234.27     2422.12    145.83 o
   4  17  -1      578.89      631.65     67.46 o
   5  17  -1      419.66      515.92     63.52 o
   6  17  -1     1530.23     1580.61    135.58 o
   7  17  -1      974.66     1075.00    100.15 o
   8  17  -1      105.63      172.13     34.80 o
   9  17  -1      165.36      171.80     39.53 o
  10  17  -1     1281.47     1503.55    105.07 o
  11  17  -1     1601.06     1589.67    162.20 o
  12  17  -1     1332.43     1065.14    113.48 o
   1  18  -1     2591.17     2779.37    144.15 o
   2  18  -1     1919.18     1896.23    142.84 o
   3  18  -1     1869.43     2001.35    105.66 o
   4  18  -1     2105.43     2276.53    162.02 o
   5  18  -1     2538.04     2890.57    207.03 o
   6  18  -1      206.73      243.48     43.48 o
   7  18  -1     2095.88     2023.71    135.87 o
   8  18  -1     1385.79     1431.12    113.34 o
   9  18  -1      232.67      194.30     46.64 o
  10  18  -1       60.37      104.55     46.31 o
   0  19  -1     2202.40     2368.45    162.95 o
   1  19  -1      851.56      873.47     60.04 o
   2  19  -1      597.83      729.98     61.02 o
   3  19  -1     1319.86     1339.58     91.92 o
   4  19  -1      355.52      380.38     61.86 o
   5  19  -1      424.51      435.74     61.12 o
   6  19  -1      172.68      155.76     50.85 o
   7  19  -1      237.90      311.06     82.98 o
   8  19  -1      307.97      356.90     49.82 o
   1  20  -1      263.03      296.94     43.19 o
   2  20  -1      441.12      427.86     44.21 o
   3  20  -1     1428.94     1322.92     86.79 o
   4  20  -1       73.56       93.52     22.27 o
   2   0   0   109801.84   105899.60  36484.38 o
   6   0   0     4203.32     4093.57    147.84 o
   8   0   0    41882.92    46254.02    510.14 o
  10   0   0    16356.21    17054.97    357.85 o
  12   0   0     1728.08     2182.00    273.02 o
  14   0   0     1360.39     1367.06    140.43 o
  16   0   0     1595.40     1611.14    138.91 o
  18   0   0       56.14      252.16     58.07 o
  20   0   0       23.05       46.08     63.91 o
  22   0   0     1724.06     1540.40    291.91 o
   2   1   0     1199.10     1373.04     22.91 o
   3   1   0      138.62      138.71      8.92 o
   4   1   0       12.93      150.93     43.74 o
   5   1   0     2009.69     1849.23     61.52 o
   6   1   0     2383.42     2159.64    109.58 o
   7   1   0      291.33      293.01     50.20 o
   8   1   0     3664.24     3753.61    124.85 o
   9   1   0     4051.71     3916.26    146.74 o
  10   1   0        3.12       47.60     22.68 o
  11   1   0      232.67      194.35     32.96 o
  12   1   0     1106.11     1050.75     82.18 o
  13   1   0     1871.34     1903.21    122.82 o
  14   1   0      483.85      555.73     56.02 o
  15   1   0     2795.86     3044.83    173.03 o
  16   1   0     3346.24     3193.34    144.06 o
  17   1   0     3079.96     3129.11    179.48 o
  18   1   0      282.15      226.90     49.76 o
  19   1   0      874.81      697.23    113.17 o
  20   1   0       83.53      159.71     57.39 o
  21   1   0     1163.91     1261.62    109.28 o
  22   1   0      129.51      258.55     50.16 o
   0   2   0   130837.09   128651.05  44322.64 o
   1   2   0      698.23      750.74     32.11 o
   2   2   0     3453.16     3363.54     63.44 o
   3   2   0        8.22       47.36     11.54 o
   4   2   0     1422.79     1375.04     88.53 o
   5   2   0    17339.02    18850.84    219.42 o
   6   2   0     6577.94     6263.54    109.37 o
   7   2   0     4159.33     3812.57     86.14 o
   8   2   0    51563.70    53085.80    844.51 o
   9   2   0     1157.37      966.91     67.88 o
  10   2   0    12454.11    12136.29    341.78 o
  11   2   0     4658.13     5144.17    207.62 o
  12   2   0     4300.10     3788.94    210.92 o
  13   2   0       32.64       73.13     27.60 o
  14   2   0     3396.42     3093.31    230.42 o
  15   2   0      101.54      111.20     35.15 o
  16   2   0     5305.51     5346.70    255.34 o
  17   2   0     4172.58     4417.90    258.48 o
  18   2   0    10722.68    10390.58    250.07 o
  19   2   0        7.63      160.58     46.64 o
  20   2   0     2642.14     2911.63    194.59 o
  21   2   0       14.68      170.11     94.64 o
  22   2   0     1602.16     1460.37    123.50 o
   1   3   0     2065.07     2640.47    541.26 o
   2   3   0      453.92      569.32     34.51 o
   3   3   0      207.87      398.87     65.08 o
   4   3   0     1940.23     2223.81    108.51 o
   5   3   0    27969.70    29193.09    270.18 o
   6   3   0    12034.70    12770.67    279.84 o
   7   3   0     3858.07     3387.06    114.94 o
   8   3   0    13037.55    13401.42    287.95 o
   9   3   0       82.89      137.16     52.84 o
  10   3   0     2081.82     2219.94    118.77 o
  11   3   0     2921.25     2834.51    114.03 o
  12   3   0     3649.99     3433.10    253.19 o
  13   3   0     2309.05     2775.52    259.90 o
  14   3   0     1287.49     1394.49    135.04 o
  15   3   0    16245.10    15652.40   1252.99 o
  16   3   0       11.52       61.62    111.37 o
  17   3   0      479.71      766.70    104.32 o
  18   3   0     2075.58     2064.93    185.62 o
  19   3   0       76.79      131.01     38.90 o
  20   3   0      108.49      152.32     46.41 o
  21   3   0      908.94      796.95     75.69 o
  22   3   0       30.43       32.84     45.13 o
   0   4   0     5783.53     5203.98    144.92 o
   1   4   0    10583.52    10683.17    163.36 o
   2   4   0    35299.00    33697.33    757.97 o
   3   4   0      668.03      775.18     84.18 o
   4   4   0    17825.73    18458.60    216.00 o
   5   4   0    13057.55    13832.39    189.71 o
   6   4   0     9174.76     9082.80    167.61 o
   7   4   0    37966.05    38086.17    249.55 o
   8   4   0     7246.45     6950.65    275.67 o
   9   4   0    17361.78    17268.89    538.99 o
  10   4   0      626.88      499.66     63.24 o
  11   4   0     1687.15     1447.45     93.84 o
  12   4   0      133.21       89.77     28.22 o
  13   4   0      304.71      414.37     43.57 o
  14   4   0      745.34      844.77    108.08 o
  15   4   0     4944.98     4980.42    414.94 o
  16   4   0      249.17      160.31     48.67 o
  17   4   0    12999.94    12717.60    898.02 o
  18   4   0     1477.84     1650.07    138.34 o
  19   4   0      748.16      817.28     75.99 o
  20   4   0     3471.83     3495.26    254.04 o
  21   4   0      112.43      147.26     67.19 o
  22   4   0      111.43      175.16     44.55 o
   1   5   0     4748.23     4252.23    113.92 o
   2   5   0    18966.41    17881.83    252.52 o
   3   5   0      155.67      172.74     22.84 o
   4   5   0    15490.37    16999.79    275.30 o
   5   5   0       20.29       56.27     16.28 o
   6   5   0      139.15      170.50     35.15 o
   7   5   0     5654.60     5893.14    154.90 o
   8   5   0    11106.15    10194.52    227.62 o
   9   5   0      956.87      864.61     65.28 o
  10   5   0     5758.51     5672.25    208.66 o
  11   5   0     2996.98     3057.64    180.25 o
  12   5   0      543.25      445.74     55.99 o
  13   5   0      522.02      561.12     76.74 o
  14   5   0      184.59      194.63     40.83 o
  15   5   0     8410.77     7604.72    219.08 o
  16   5   0     1779.83     1903.98    160.36 o
  17   5   0      173.56      217.72     93.04 o
  18   5   0      262.05      262.01     52.00 o
  19   5   0      220.05      275.86     53.79 o
  20   5   0      235.44      285.10     43.57 o
  21   5   0      390.93      275.23     59.65 o
   0   6   0    23543.98    24353.71    515.78 o
   1   6   0       62.22       22.95      5.08 o
   2   6   0     4922.44     4875.73     95.62 o
   3   6   0      195.34      206.63     16.44 o
   4   6   0     4729.93     5563.80    203.66 o
   5   6   0    11719.02    11378.24    215.06 o
   6   6   0      447.42      486.96     42.19 o
   7   6   0     6017.36     5615.69    167.92 o
   8   6   0       84.61       49.81     56.01 o
   9   6   0     8925.84     8965.04    363.19 o
  10   6   0      467.00      690.27     86.58 o
  11   6   0     8894.21     8870.91    252.13 o
  12   6   0     5697.19     5610.63    251.92 o
  13   6   0     4923.21     5149.12    276.29 o
  14   6   0       17.04       61.09    123.78 o
  15   6   0     1796.28     1955.26    136.82 o
  16   6   0     2946.62     2857.10    550.75 o
  17   6   0     8720.04     8655.64    319.32 o
  18   6   0     2386.44     2185.95    200.68 o
  19   6   0     2360.64     2399.82    167.76 o
  20   6   0      537.17      502.34     82.65 o
  21   6   0      200.69      103.89     33.59 o
   1   7   0      471.50      466.52     32.72 o
   2   7   0    11843.03    10970.83    157.41 o
   3   7   0     1270.67     1135.11     60.34 o
   4   7   0      454.55      492.53     38.58 o
   5   7   0        7.91       43.58     37.00 o
   6   7   0    18532.61    18248.35    310.74 o
   7   7   0     8001.95     8016.22    204.24 o
   8   7   0     3180.37     2936.55    107.71 o
   9   7   0    20919.82    20596.29    391.01 o
  10   7   0      633.87      598.02     71.22 o
  11   7   0      211.84      298.39     89.21 o
  12   7   0     5581.39     5374.12    162.22 o
  13   7   0      732.85      844.67     85.79 o
  14   7   0      256.08      218.84     42.66 o
  15   7   0     4400.06     4233.70    557.23 o
  16   7   0       42.70      110.38     80.78 o
  17   7   0      865.48      877.06    139.00 o
  18   7   0     1896.08     1831.50    164.27 o
  19   7   0      258.67      134.00     71.71 o
  20   7   0       42.51       99.14     44.97 o
  21   7   0      508.90      565.05    119.45 o
   0   8   0    11261.46    11504.95    369.92 o
   1   8   0       48.47       52.62     18.70 o
   2   8   0    21401.51    20654.70    268.45 o
   3   8   0     1551.34     1626.37     51.25 o
   4   8   0    12775.69    12848.52    184.12 o
   5   8   0      441.28      361.19     31.77 o
   6   8   0      335.60      372.91     34.53 o
   7   8   0      448.77      614.24     71.07 o
   8   8   0     1774.88     1893.81     97.32 o
   9   8   0     2327.12     2235.84    169.35 o
  10   8   0      877.84      872.03     70.91 o
  11   8   0     7435.25     7375.21    260.89 o
  12   8   0      659.67      610.80     69.14 o
  13   8   0     8167.74     8094.05    317.74 o
  14   8   0        3.63      102.47     30.24 o
  15   8   0       45.00       53.75     34.91 o
  16   8   0     1073.76     1166.18     91.31 o
  17   8   0     3851.19     3899.07    404.02 o
  18   8   0      961.96      949.81    112.79 o
  19   8   0     3011.70     3103.48    239.95 o
  20   8   0      808.43      749.74    190.60 o
   1   9   0    10964.79    10264.17    258.05 o
   2   9   0     2872.09     2702.47     86.89 o
   3   9   0     3095.07     2898.73     72.97 o
   4   9   0      545.95      600.10     50.57 o
   5   9   0      123.10       91.02     42.37 o
   6   9   0     6789.45     7089.21    377.58 o
   7   9   0     1675.22     1622.87    100.33 o
   8   9   0       41.82       89.18     25.65 o
   9   9   0        1.71       72.59     29.10 o
  10   9   0     2034.14     2094.71    178.84 o
  11   9   0      400.36      356.38     40.62 o
  12   9   0     3397.36     3555.38    216.33 o
  13   9   0     7565.72     7061.80    215.21 o
  14   9   0       16.90       71.58     45.51 o
  15   9   0     4472.24     4754.57    203.83 o
  16   9   0      306.58      329.36     69.52 o
  17   9   0        5.79       45.53     81.66 o
  18   9   0     1142.69      896.78    133.31 o
  19   9   0      609.30      508.13     83.28 o
  20   9   0     2238.94     2010.33    220.57 o
   0  10   0    48964.23    50044.19    975.18 o
   1  10   0     1113.07     1160.38    125.14 o
   2  10   0    24535.13    24760.20    353.19 o
   3  10   0     3499.86     3267.05    120.45 o
   4  10   0     8920.37     9538.41    196.46 o
   5  10   0     3311.16     3291.93    130.19 o
   6  10   0      132.00      140.62     27.25 o
   7  10   0     6058.89     6206.41    366.82 o
   8  10   0      381.95      408.30     38.64 o
   9  10   0     9364.43     9815.08    559.03 o
  10  10   0     8662.07     8561.01    223.82 o
  11  10   0       89.42       81.64     21.70 o
  12  10   0        3.88       61.69     51.13 o
  13  10   0       16.52       92.64     29.11 o
  14  10   0     2739.01     2573.21    123.90 o
  15  10   0      744.78      796.24     89.99 o
  16  10   0      353.98      431.14     58.84 o
  17  10   0     1048.25     1078.27     81.41 o
  18  10   0      451.81      332.65    101.36 o
  19  10   0      782.59      683.40     63.06 o
   1  11   0       16.03      -15.15     38.53 o
   2  11   0     4619.00     4853.75    188.92 o
   3  11   0      151.16      145.68     27.22 o
   4  11   0      312.99      287.13     29.69 o
   5  11   0      249.14      289.08     33.71 o
   6  11   0     2151.78     2218.24     95.95 o
   7  11   0       95.65      142.32     34.65 o
   8  11   0     3758.40     3918.91    177.34 o
   9  11   0       56.37       69.49     35.04 o
  10  11   0     2053.55     2095.83    123.54 o
  11  11   0      678.33      698.52     70.02 o
  12  11   0       89.69      131.07     28.05 o
  13  11   0     1577.70     1593.01    104.06 o
  14  11   0      484.19      450.32     42.49 o
  15  11   0       28.82      107.34     35.65 o
  16  11   0      925.55      984.31     70.46 o
  17  11   0      801.53      747.17     78.05 o
  18  11   0     5460.20     5308.70    299.69 o
  19  11   0      116.76      118.74     25.46 o
   0  12   0    21626.99    20396.21    461.27 o
   1  12   0      132.49      156.35     89.75 o
   2  12   0     9274.76     9209.65    228.78 o
   3  12   0     7957.48     7807.61    359.13 o
   4  12   0     2969.61     2751.82    101.06 o
   5  12   0     9905.49    10244.13    218.54 o
   6  12   0     3384.45     3653.21     70.54 o
   7  12   0       16.85       54.32     32.56 o
   8  12   0    10314.55    10447.81    189.32 o
   9  12   0     3794.08     3516.83    165.85 o
  10  12   0     4842.69     4887.81    179.63 o
  11  12   0      172.02      174.32     29.59 o
  12  12   0     1167.52     1152.22     75.48 o
  13  12   0       48.20       75.51     33.78 o
  14  12   0      665.34      629.67     67.71 o
  15  12   0      983.07     1046.65     79.59 o
  16  12   0     1027.16     1045.14     75.11 o
  17  12   0      376.36      378.62     52.67 o
  18  12   0     1221.03     1186.26     80.15 o
   1  13   0      428.29      441.09     58.32 o
   2  13   0     2218.40     2328.55    135.59 o
   3  13   0     1077.01     1219.36    104.73 o
   4  13   0       19.50       28.10     18.66 o
   5  13   0     1152.85     1028.15     72.70 o
   6  13   0     2960.24     2889.66    206.27 o
   7  13   0      135.46      101.79     21.96 o
   8  13   0     7695.79     7319.19    378.06 o
   9  13   0      545.93      535.55     49.12 o
  10  13   0     6374.34     6574.11    193.81 o
  11  13   0      578.33      433.69     54.86 o
  12  13   0     1176.95     1134.44     64.54 o
  13  13   0      324.53      326.83     53.42 o
  14  13   0       13.57       22.86     31.33 o
  15  13   0     1282.68     1162.03     88.01 o
  16  13   0      121.86      111.65     27.64 o
  17  13   0      832.03      757.14     76.80 o
   0  14   0     8300.74     8480.55    394.54 o
   1  14   0       12.78       82.76     27.73 o
   2  14   0     4261.57     4566.52    146.23 o
   3  14   0     2059.04     2292.82    136.47 o
   4  14   0     1458.24     1458.85    103.41 o
   5  14   0     2068.86     2317.67    148.85 o
   6  14   0     4223.62     4102.48    114.41 o
   7  14   0     1817.06     1608.86     95.16 o
   8  14   0     3956.59     4093.46    146.51 o
   9  14   0      246.73      292.56     82.15 o
  10  14   0      281.74      311.48     68.53 o
  11  14   0       10.97       57.44     40.50 o
  12  14   0       92.88      192.57     33.04 o
  13  14   0       89.77       80.84     38.28 o
  14  14   0       81.76      140.84     35.19 o
  15  14   0     1651.38     1605.20     90.74 o
  16  14   0      737.46      678.90     71.59 o
   1  15   0        6.11       59.64     31.43 o
   2  15   0     2858.21     2747.19    111.79 o
   3  15   0      338.37      422.89     47.26 o
   4  15   0      489.74      500.78     59.76 o
   5  15   0      213.34      296.46     43.64 o
   6  15   0      155.40      216.26     61.45 o
   7  15   0     1080.53      979.44    136.11 o
   8  15   0      651.16      567.10     73.42 o
   9  15   0     1987.09     1771.68    144.36 o
  10  15   0     3189.54     3151.99     99.46 o
  11  15   0      239.32      256.47     35.57 o
  12  15   0     1482.04     1302.60    125.32 o
  13  15   0        4.26       18.24     24.17 o
  14  15   0       86.94       95.78     24.36 o
  15  15   0      329.24      340.97     50.09 o
   0  16   0     2855.82     3080.10    334.58 o
   1  16   0       53.80       53.59     20.56 o
   2  16   0     1174.85     1195.94     75.76 o
   3  16   0      969.02     1121.51     86.56 o
   4  16   0       35.57      129.17     43.41 o
   5  16   0      196.83      253.33     42.11 o
   6  16   0     2091.08     2038.69    179.92 o
   7  16   0     3515.96     4124.17    343.98 o
   8  16   0      120.92      134.59     42.93 o
   9  16   0     3204.06     3028.63    226.42 o
  10  16   0        2.30       72.57     29.68 o
  11  16   0       50.96      150.42     39.52 o
  12  16   0      426.03      328.11     47.16 o
  13  16   0      404.40      507.65     70.43 o
  14  16   0       40.78       80.09     34.13 o
   1  17   0     1281.70     1373.54     88.88 o
   2  17   0      319.61      382.19     48.26 o
   3  17   0      489.50      502.10     53.52 o
   4  17   0       39.62       11.52     30.55 o
   5  17   0     1704.45     1801.05    126.73 o
   6  17   0     1095.36     1197.60     96.85 o
   7  17   0     5442.77     6351.99    287.17 o
   8  17   0      345.02      378.52     50.76 o
   9  17   0     1264.05     1277.36     98.15 o
  10  17   0      309.57      325.09     87.61 o
  11  17   0      259.01      178.12     32.19 o
  12  17   0      160.39      219.80     58.42 o
   0  18   0     1623.74     1872.14    125.52 o
   1  18   0       94.83       87.26     31.34 o
   2  18   0      368.68      468.74     44.79 o
   3  18   0     3212.14     3211.36    169.69 o
   4  18   0       13.20       86.05     25.29 o
   5  18   0      929.23      927.88     83.85 o
   6  18   0     1095.02     1265.17    102.25 o
   7  18   0     2859.63     3069.73    210.01 o
   8  18   0      911.22      983.81    115.90 o
   9  18   0     1824.54     1986.49    151.38 o
  10  18   0     1026.79     1186.89     99.87 o
   1  19   0     1159.28     1373.78     74.82 o
   2  19   0       11.00       53.17     43.46 o
   3  19   0      526.43      566.55     44.18 o
   4  19   0      837.74      969.30     69.09 o
   5  19   0     1119.10     1114.30     99.85 o
   6  19   0     2017.78     1962.88    148.57 o
   7  19   0     1743.88     1593.73    117.68 o
   8  19   0      510.55      661.00    134.66 o
   0  20   0      143.86      250.64     60.21 o
   1  20   0      103.05      107.91     22.75 o
   2  20   0        3.59       27.59     20.31 o
   3  20   0      100.21      131.70     30.81 o
   4  20   0       21.90       64.83     30.39 o
   2   0   1     1758.72     1658.45     22.91 o
   4   0   1    30312.31    29848.03    266.50 o
   6   0   1     6043.08     5340.60    130.34 o
   8   0   1    84686.18    87934.80   2176.10 o
  10   0   1    55257.38    56506.35   1083.13 o
  12   0   1    17280.32    18172.37    316.01 o
  14   0   1    25515.92    25473.68   1597.92 o
  16   0   1    10616.53    10786.32    369.36 o
  18   0   1    18534.99    17213.62    412.59 o
  20   0   1     7251.99     6943.74    283.05 o
  22   0   1     1832.71     1625.18    215.87 o
   2   1   1     1452.07     1389.57     16.26 o
   3   1   1     1913.27     1660.49     34.74 o
   4   1   1     3481.22     3788.28     84.07 o
   5   1   1    13030.36    13338.35    134.87 o
   6   1   1    35486.12    36738.14    651.28 o
   7   1   1       19.97       15.98     15.95 o
   8   1   1    25226.61    26149.61    531.15 o
   9   1   1      165.81      174.54     25.19 o
  10   1   1    18958.96    18824.85    330.04 o
  11   1   1     2226.13     2188.79    119.10 o
  12   1   1     1942.12     2186.93    149.17 o
  13   1   1     1081.25     1042.32     71.98 o
  14   1   1      471.72     1089.53    375.08 o
  15   1   1     4239.15     4028.03    161.81 o
  16   1   1     1952.31     2302.12    260.18 o
  17   1   1      239.29      236.16     45.44 o
  18   1   1     3789.71     3620.87    211.07 o
  19   1   1     2368.61     2582.16    152.17 o
  20   1   1      303.21      216.50     44.89 o
  21   1   1      565.89      570.53     69.98 o
  22   1   1        1.42       68.57     31.98 o
   1   2   1    18611.03    18963.64    184.72 o
   2   2   1     5434.89     5904.92     96.59 o
   3   2   1     4910.07     5305.10    125.05 o
   4   2   1     1342.70     1235.02     82.88 o
   5   2   1    17905.13    19155.93    184.75 o
   6   2   1    17118.51    17901.26    178.05 o
   7   2   1     7300.39     7152.85    121.03 o
   8   2   1    39175.60    40694.66    568.33 o
   9   2   1     1517.49     1539.10    153.24 o
  10   2   1    35251.51    35322.84    676.86 o
  11   2   1      801.74      820.42     71.36 o
  12   2   1    14221.03    14688.78    330.15 o
  13   2   1     4967.59     4787.14    211.74 o
  14   2   1     7771.38     7808.93    198.68 o
  15   2   1     5313.24     5239.11    196.47 o
  16   2   1     3271.30     3380.45    146.28 o
  17   2   1      383.62      375.45     49.53 o
  18   2   1     5724.41     5847.28    299.90 o
  19   2   1     1376.27     1267.36    110.61 o
  20   2   1     1142.40     1161.46     91.56 o
  21   2   1      418.57      415.71     61.76 o
  22   2   1      128.23       82.50     31.84 o
   0   3   1    43532.50    41934.13    396.42 o
   1   3   1    38475.59    37431.34    530.39 o
   2   3   1     8235.37     8827.50    123.24 o
   3   3   1     5170.55     5460.03    133.18 o
   4   3   1     1772.94     1706.87    126.37 o
   5   3   1    23248.17    23675.79    451.53 o
   6   3   1     8533.15     8926.79    163.64 o
   7   3   1     1553.15     1517.64     93.38 o
   8   3   1     2665.46     2675.97    104.15 o
   9   3   1     1338.34     1624.58     84.05 o
  10   3   1     5755.18     5383.76    255.84 o
  11   3   1     3074.72     3028.69    186.37 o
  12   3   1      741.94      779.52     78.04 o
  13   3   1      489.70      493.17     76.62 o
  14   3   1       59.40      206.71    187.59 o
  15   3   1     2777.57     3248.43    236.06 o
  16   3   1     1266.77     1362.73    112.85 o
  17   3   1     1946.13     1955.67    157.08 o
  18   3   1     5626.81     5461.34    223.17 o
  19   3   1     1141.21     1145.70     81.05 o
  20   3   1      464.13      447.03     55.88 o
  21   3   1      519.11      559.51     80.13 o
  22   3   1      249.69      270.90     54.97 o
   1   4   1    14884.96    13941.83    130.40 o
   2   4   1     8159.37     8131.95    129.49 o
   3   4   1     6522.34     6530.05    110.44 o
   4   4   1    14615.69    14348.26    198.31 o
   5   4   1    11976.26    11020.91    208.22 o
   6   4   1    11810.78    12285.27    225.74 o
   7   4   1    22919.47    25060.42    820.65 o
   8   4   1     2638.39     3121.51    353.00 o
   9   4   1     3574.95     3495.10    169.25 o
  10   4   1     3636.84     3688.69    194.56 o
  11   4   1      307.59      737.87    599.29 o
  12   4   1    16374.10    17057.91    661.34 o
  13   4   1     1065.36     1361.99    448.02 o
  14   4   1      103.83      212.37    133.08 o
  15   4   1     2218.33     2296.19    272.08 o
  16   4   1     1016.02      912.39     88.63 o
  17   4   1     1711.22     1871.59    141.59 o
  18   4   1     1560.07     1574.30    137.38 o
  19   4   1     1486.10     1472.82    100.81 o
  20   4   1      250.02      424.27     81.16 o
  21   4   1     1527.50     1578.53    134.10 o
  22   4   1       16.14      211.46     54.54 o
   0   5   1     2870.41     2790.57     90.63 o
   1   5   1     3887.74     3868.97     70.20 o
   2   5   1    10494.95    10299.95    158.69 o
   3   5   1    10726.77    10635.64    153.20 o
   4   5   1      481.96      455.45     38.75 o
   5   5   1      941.84     1085.37     84.47 o
   6   5   1    10069.55    10121.00    191.09 o
   7   5   1     7576.80     8685.75    251.94 o
   8   5   1      134.57      303.88     40.91 o
   9   5   1     1302.29     1314.46    119.27 o
  10   5   1     3278.73     3280.51    143.84 o
  11   5   1      570.82      644.46     76.90 o
  12   5   1     3009.84     3200.78    165.40 o
  13   5   1     1177.65     1147.28    114.24 o
  14   5   1     3901.50     4003.50    321.25 o
  15   5   1     1006.65      808.82    151.72 o
  16   5   1     3080.63     3351.92    263.29 o
  17   5   1        2.52       27.74     72.74 o
  18   5   1     1045.45     1068.42    112.84 o
  19   5   1      150.34      147.26     37.37 o
  20   5   1      396.28      316.56     50.77 o
  21   5   1       97.04      149.40     57.74 o
   1   6   1     9862.33     9070.26    128.04 o
   2   6   1     7258.97     7053.51    106.89 o
   3   6   1    32832.44    32689.18    472.28 o
   4   6   1    10232.66    10763.19    243.23 o
   5   6   1    41401.13    41092.29    360.56 o
   6   6   1     7577.57     7605.49    147.29 o
   7   6   1    12147.49    11602.60    229.71 o
   8   6   1     8169.11     7380.05    221.30 o
   9   6   1     7283.28     7335.34    234.61 o
  10   6   1     1274.69     1265.75    105.20 o
  11   6   1      848.96     1010.37    257.60 o
  12   6   1     9736.67     9519.02    452.89 o
  13   6   1      536.39      543.43     82.27 o
  14   6   1     2804.31     2595.00    192.69 o
  15   6   1      186.66      178.07     40.73 o
  16   6   1      843.10      655.47     81.99 o
  17   6   1      425.30      448.21     67.32 o
  18   6   1      746.73      929.82    113.57 o
  19   6   1     2784.00     2850.42    196.06 o
  20   6   1     1234.73     1128.83    118.32 o
  21   6   1     2404.37     2302.19    166.18 o
   0   7   1      584.46      730.89     70.72 o
   1   7   1     1569.27     1391.86    117.28 o
   2   7   1     7143.75     7202.90    115.99 o
   3   7   1     4711.44     5035.32    125.80 o
   4   7   1     8789.31     9420.17    145.20 o
   5   7   1      613.70      691.69     49.10 o
   6   7   1    26312.19    27833.15    406.85 o
   7   7   1     1648.07     1555.31     89.29 o
   8   7   1    17639.25    18226.23    305.49 o
   9   7   1     1352.70     1606.61    106.73 o
  10   7   1     3041.32     3237.87    170.11 o
  11   7   1     3191.80     3223.93    131.14 o
  12   7   1      773.11      779.57     91.51 o
  13   7   1     1629.69     1710.98    149.52 o
  14   7   1     9439.02     9505.62    441.72 o
  15   7   1      267.23      402.45     59.11 o
  16   7   1     1237.95     1359.67     87.55 o
  17   7   1     1350.58     1586.00    128.17 o
  18   7   1      456.88      493.93    145.58 o
  19   7   1      219.03      117.71     50.04 o
  20   7   1     1249.85     1192.65    123.59 o
  21   7   1      189.35      141.97     66.82 o
   1   8   1    19383.78    18371.85    265.88 o
   2   8   1     2291.70     2090.50     85.14 o
   3   8   1     6585.52     5729.17    135.27 o
   4   8   1      459.45      444.20     37.58 o
   5   8   1     7008.42     6746.97    210.98 o
   6   8   1      861.78      957.03     69.48 o
   7   8   1     3703.75     3448.15    105.16 o
   8   8   1     3183.67     3352.90    258.58 o
   9   8   1     3469.74     3575.93    123.20 o
  10   8   1     1825.65     1741.50    168.44 o
  11   8   1      913.18      920.71     81.14 o
  12   8   1     4374.63     5080.30    519.76 o
  13   8   1     2095.80     2211.47    154.93 o
  14   8   1      484.48      481.13     56.68 o
  15   8   1      342.86      300.52     44.32 o
  16   8   1      764.71      705.48     91.82 o
  17   8   1      500.74      465.04    117.54 o
  18   8   1      665.35      605.33     78.43 o
  19   8   1     1512.52     1306.43    127.98 o
  20   8   1     1234.96     1055.98    149.43 o
   0   9   1    15748.33    15112.62    495.11 o
   1   9   1     1259.52     1516.54    113.72 o
   2   9   1     4614.04     4355.71     85.84 o
   3   9   1     2755.85     2540.23    101.72 o
   4   9   1     1410.61     1452.26     59.69 o
   5   9   1     2908.39     2743.11     86.12 o
   6   9   1     1685.10     1679.12     99.66 o
   7   9   1     2168.11     2361.77    116.03 o
   8   9   1     4404.20     4366.30    138.06 o
   9   9   1      293.73      399.31     50.85 o
  10   9   1     3827.51     3917.50    233.11 o
  11   9   1      379.18      423.69     72.48 o
  12   9   1      217.15      232.58     65.82 o
  13   9   1      615.31      609.29     75.87 o
  14   9   1      342.14      382.69     55.06 o
  15   9   1      573.37      710.58     67.37 o
  16   9   1      352.46      318.14     55.09 o
  17   9   1     3888.30     3834.54    176.79 o
  18   9   1      588.91      558.83     52.39 o
  19   9   1      648.42      647.92     74.92 o
  20   9   1     2245.45     2200.81    181.89 o
   1  10   1    10083.93     9533.62    328.45 o
   2  10   1      226.75      222.30     21.69 o
   3  10   1      592.71      685.86     54.36 o
   4  10   1     7314.90     7266.30    186.96 o
   5  10   1     2700.61     2866.12    109.70 o
   6  10   1     2243.11     2444.24     97.80 o
   7  10   1     1496.86     1379.42     77.32 o
   8  10   1      920.61     1017.38     71.49 o
   9  10   1     8323.43     8325.35    317.59 o
  10  10   1    13538.30    14165.37    394.32 o
  11  10   1     1158.29     1127.65     85.62 o
  12  10   1    15403.05    15455.05    315.63 o
  13  10   1     1546.75     1684.20    106.46 o
  14  10   1     3798.62     3812.96    152.92 o
  15  10   1     1163.86     1338.24     87.12 o
  16  10   1      322.56      223.49     33.93 o
  17  10   1       63.02       90.98     33.31 o
  18  10   1      404.46      415.82     52.91 o
  19  10   1      216.92      187.33     51.99 o
   0  11   1    25039.09    25907.24    606.76 o
   1  11   1      346.29      467.02     56.61 o
   2  11   1     7078.53     6445.12    434.67 o
   3  11   1     1281.50     1061.67     57.72 o
   4  11   1      383.62      404.42     34.37 o
   5  11   1     4570.24     4566.76     98.15 o
   6  11   1      533.07      583.96     54.41 o
   7  11   1     2977.62     3191.96     97.73 o
   8  11   1      825.43      826.40     76.52 o
   9  11   1      232.76      188.17     35.37 o
  10  11   1     4616.38     4381.87    203.84 o
  11  11   1     3420.42     3538.35    143.34 o
  12  11   1      201.55      220.03     38.46 o
  13  11   1     2176.41     2505.99    128.63 o
  14  11   1      729.25      729.15     66.54 o
  15  11   1      626.20      630.79     58.47 o
  16  11   1     1060.81     1051.59     64.46 o
  17  11   1       66.24       40.32     29.34 o
  18  11   1      106.97      169.93     27.68 o
  19  11   1      194.75      230.23     45.15 o
   1  12   1     2859.74     3108.61    216.49 o
   2  12   1     3599.98     3483.26    120.42 o
   3  12   1     1688.71     1629.19     90.95 o
   4  12   1     6640.98     6655.57    127.45 o
   5  12   1     1353.84     1254.99     72.88 o
   6  12   1     8787.17     9207.06    347.60 o
   7  12   1     1155.15     1089.58     77.23 o
   8  12   1    10883.67    10951.77    263.18 o
   9  12   1     4314.95     4313.10    153.22 o
  10  12   1     6594.33     6756.10    302.27 o
  11  12   1       85.91      130.44     28.42 o
  12  12   1     5000.49     5185.85    138.72 o
  13  12   1     1455.09     1474.77     77.39 o
  14  12   1     2210.94     2083.45    150.57 o
  15  12   1     1352.01     1357.97     77.15 o
  16  12   1     1969.94     1863.32    116.11 o
  17  12   1      306.95      345.28     46.75 o
  18  12   1      633.17      592.95     55.29 o
   0  13   1     5602.41     5684.99    219.95 o
   1  13   1     4098.68     4266.60    139.21 o
   2  13   1     2189.98     2226.18    127.16 o
   3  13   1    10608.01    10791.44    286.53 o
   4  13   1      159.64      160.87     41.76 o
   5  13   1     2510.52     2525.06     51.00 o
   6  13   1      761.62      625.29     58.63 o
   7  13   1      722.01      648.80     58.93 o
   8  13   1     1816.10     1690.79     79.79 o
   9  13   1      556.67      627.41     52.97 o
  10  13   1     4064.63     4623.48    171.02 o
  11  13   1     1270.77     1246.33     85.54 o
  12  13   1      257.72      196.82     33.79 o
  13  13   1      252.15      111.01     39.07 o
  14  13   1       89.97      112.49     28.36 o
  15  13   1      225.44      308.46     56.30 o
  16  13   1      350.88      411.84     49.69 o
  17  13   1     2244.05     2224.74    137.57 o
   1  14   1     1345.67     1445.49     89.27 o
   2  14   1     1989.62     1936.95    109.09 o
   3  14   1      898.63      949.53     78.90 o
   4  14   1      133.08      129.88     42.44 o
   5  14   1      499.89      378.13     59.80 o
   6  14   1     1254.33     1222.46    125.51 o
   7  14   1      204.10      178.82     23.97 o
   8  14   1     3922.20     3808.83    150.22 o
   9  14   1      683.47      611.10     54.95 o
  10  14   1      892.85      820.82     67.71 o
  11  14   1       38.68      100.02     24.17 o
  12  14   1     1429.77     1253.38     84.25 o
  13  14   1       30.31       30.46     14.24 o
  14  14   1     3577.11     3565.84    200.58 o
  15  14   1     1004.38      983.18     70.43 o
  16  14   1     5637.77     5394.57    306.66 o
   0  15   1     7918.59     8155.88    385.98 o
   1  15   1      408.65      466.64     47.48 o
   2  15   1     3251.65     3341.01    136.20 o
   3  15   1     2424.09     2611.99    151.06 o
   4  15   1       28.94       58.24     26.18 o
   5  15   1     2002.66     2284.81    130.47 o
   6  15   1      300.80      190.08     37.98 o
   7  15   1     3047.45     2918.54     94.89 o
   8  15   1      968.78      834.32     72.59 o
   9  15   1      395.98      336.03     38.26 o
  10  15   1      721.86      715.18    107.17 o
  11  15   1      668.03      674.23     58.47 o
  12  15   1     1377.11     1275.85     83.73 o
  13  15   1     1525.15     1353.76    114.76 o
  14  15   1      203.86      234.89     36.16 o
  15  15   1      472.49      383.98     50.21 o
   1  16   1     3822.30     4441.70    132.61 o
   2  16   1     4658.00     5052.27    173.18 o
   3  16   1     2368.09     2695.31    159.78 o
   4  16   1      915.87     1057.94     88.93 o
   5  16   1     2899.70     3201.90    152.34 o
   6  16   1      437.77      570.48     69.84 o
   7  16   1      525.92      603.09     75.40 o
   8  16   1      866.06      868.02     69.13 o
   9  16   1      894.69      957.50     75.64 o
  10  16   1      471.83      456.30     54.83 o
  11  16   1      705.10      665.06     96.44 o
  12  16   1     1324.00     1338.89    112.28 o
  13  16   1       18.99       51.91     21.98 o
  14  16   1     1276.03     1303.84    139.99 o
   0  17   1     1513.33     1624.61     99.93 o
   1  17   1      382.32      415.53     46.05 o
   2  17   1        9.25       60.81     25.93 o
   3  17   1     2346.98     2503.40    113.64 o
   4  17   1      659.97      788.57     62.32 o
   5  17   1      343.01      374.56     45.53 o
   6  17   1     1596.02     1516.77    112.49 o
   7  17   1      761.29      795.45     68.41 o
   8  17   1      122.05      147.09     59.92 o
   9  17   1       87.87       88.28     30.23 o
  10  17   1     1270.90     1346.85    176.19 o
  11  17   1     1702.94     2032.30    158.79 o
  12  17   1     1374.14     1469.89    109.79 o
   1  18   1     2964.79     3161.12    166.24 o
   2  18   1     1875.79     1939.81    103.59 o
   3  18   1     1922.08     2033.49    101.85 o
   4  18   1     2022.74     2016.15    114.14 o
   5  18   1     2302.42     2396.00    140.41 o
   6  18   1      216.93      227.33     41.21 o
   7  18   1     1879.19     1585.12    129.04 o
   8  18   1     1481.26     1563.87     94.24 o
   9  18   1      165.78      157.11     64.69 o
  10  18   1       70.94      136.76     39.76 o
   0  19   1     1958.79     2169.90    190.19 o
   1  19   1      906.88     1014.24     62.10 o
   2  19   1      557.46      667.55     52.85 o
   3  19   1     1414.23     1533.17     78.22 o
   4  19   1      432.17      510.97     48.34 o
   5  19   1      541.83      577.35     66.95 o
   6  19   1      241.19      287.76     45.99 o
   7  19   1      127.77      191.83     50.16 o
   8  19   1      228.15      269.33     42.33 o
   1  20   1      495.97      516.51     63.65 o
   2  20   1      472.11      456.50     43.18 o
   3  20   1     1441.44     1491.51     90.57 o
   4  20   1       62.29       68.91     18.24 o
   2   0   2     1567.06     1490.77     28.57 o
   6   0   2    19847.92    19492.68    214.85 o
   8   0   2    30553.38    30429.05    438.06 o
  10   0   2     9611.00     9297.72    268.12 o
  12   0   2      807.26      902.03     90.31 o
  14   0   2    20414.74    20499.64    682.98 o
  16   0   2    17261.80    17108.12    447.98 o
  18   0   2     3133.96     3162.75    236.43 o
  20   0   2      463.31      537.09     73.25 o
  22   0   2     1087.97      955.01    108.25 o
   1   1   2    27912.10    28056.42    161.76 o
   2   1   2     6957.31     6879.72     80.53 o
   3   1   2     8740.32     9458.90    127.20 o
   4   1   2    10333.57    10607.43    244.17 o
   5   1   2    68622.46    72244.62    491.51 o
   6   1   2    12869.61    12957.60    182.16 o
   7   1   2      442.04      305.37     32.91 o
   8   1   2     2916.61     3011.59    139.79 o
   9   1   2     7507.78     7188.10    198.71 o
  10   1   2     8481.35     8417.14    175.76 o
  11   1   2     8920.22     8482.67    172.60 o
  12   1   2      150.92      127.72     31.94 o
  13   1   2      317.11      271.24     41.49 o
  14   1   2     4521.57     4662.72    231.99 o
  15   1   2     1333.48     1319.55     84.08 o
  16   1   2     1771.59     1774.23    132.20 o
  17   1   2     2793.88     2671.61    183.23 o
  18   1   2     1151.16      938.84     95.23 o
  19   1   2     1665.06     1735.34    100.27 o
  20   1   2      915.85      886.14     69.03 o
  21   1   2      296.96      415.50     59.03 o
  22   1   2      486.70      479.85     75.71 o
   0   2   2    68391.40    63927.49    645.95 o
   1   2   2      587.44      545.38     18.76 o
   2   2   2    93781.70    97917.02  23853.29 o
   3   2   2     1051.42      992.29     52.18 o
   4   2   2    18561.85    17948.13    157.58 o
   5   2   2     4694.57     4674.68    113.86 o
   6   2   2    18826.53    19324.01    214.06 o
   7   2   2     9432.71    10970.55    473.68 o
   8   2   2     2698.54     2649.94    148.90 o
   9   2   2     5331.93     4934.77    279.60 o
  10   2   2     1072.61      899.16    131.77 o
  11   2   2     2205.20     1989.61    123.78 o
  12   2   2     2023.51     2109.77    161.59 o
  13   2   2     4841.31     4705.91    233.19 o
  14   2   2     5405.71     5362.33    180.27 o
  15   2   2     7566.43     7338.91    192.93 o
  16   2   2     2114.01     2166.94    115.50 o
  17   2   2     1678.40     1745.10     99.83 o
  18   2   2      633.48      423.22    108.30 o
  19   2   2     1276.86     1342.95    105.47 o
  20   2   2     2210.80     2318.94    162.70 o
  21   2   2      461.40      290.11    111.19 o
  22   2   2     1361.35     1180.94    155.35 o
   1   3   2    44544.78    44990.48    218.38 o
   2   3   2      629.74      838.19     41.09 o
   3   3   2     1066.43      903.80     54.80 o
   4   3   2     5618.82     5402.23    122.10 o
   5   3   2    10523.61    10544.65    193.14 o
   6   3   2    12842.29    12738.83    234.34 o
   7   3   2      446.29      504.09     50.06 o
   8   3   2    19821.79    20465.81    198.37 o
   9   3   2    12457.17    12016.03    258.80 o
  10   3   2     4894.05     4665.59    256.64 o
  11   3   2      619.93      669.83     58.94 o
  12   3   2     1746.88     1964.75    136.53 o
  13   3   2     1116.68     1472.66    136.42 o
  14   3   2     3511.77     3698.80    236.76 o
  15   3   2     4455.48     4623.69    225.91 o
  16   3   2     4357.79     4489.93    278.73 o
  17   3   2       74.52      143.34     33.92 o
  18   3   2     8738.99     8233.05    178.22 o
  19   3   2       78.29       71.96     41.43 o
  20   3   2      416.82      506.73     97.21 o
  21   3   2      367.97      377.04     64.35 o
  22   3   2      301.25      412.54     65.09 o
   0   4   2    12283.85    12030.28    256.99 o
   1   4   2    19097.19    18865.39    125.65 o
   2   4   2     4206.07     3727.81     61.00 o
   3   4   2    31517.94    31391.85    310.57 o
   4   4   2    15968.07    16470.52    170.85 o
   5   4   2    13512.35    13223.91    327.44 o
   6   4   2    12383.92    12329.54    292.11 o
   7   4   2    41856.88    42969.41    430.72 o
   8   4   2     3862.92     3816.82    119.13 o
   9   4   2    15576.95    15335.52    287.35 o
  10   4   2       20.15       50.41     25.95 o
  11   4   2     4138.83     3840.47    146.86 o
  12   4   2      949.41      935.64     98.45 o
  13   4   2     1327.04     1652.43    994.16 o
  14   4   2     5691.27     5637.23    448.96 o
  15   4   2     2259.47     2400.83    369.74 o
  16   4   2      348.21      451.88     78.09 o
  17   4   2     1506.90     1546.72    122.16 o
  18   4   2      965.42     1015.06     77.58 o
  19   4   2       35.74      145.03     39.15 o
  20   4   2     4462.26     4484.44    260.69 o
  21   4   2      311.67      343.62     62.14 o
  22   4   2      311.84      254.73     46.86 o
   1   5   2     3257.62     3005.05     63.13 o
   2   5   2    12635.61    12519.66    159.33 o
   3   5   2     2184.46     2247.79     59.91 o
   4   5   2    22452.27    23540.96    363.31 o
   5   5   2     1162.19     1159.48    116.90 o
   6   5   2     5619.47     5526.89    186.84 o
   7   5   2    14686.28    15321.30    294.01 o
   8   5   2    11863.09    11949.77    309.53 o
   9   5   2     1643.15     1641.64    147.87 o
  10   5   2     1408.74     1512.84    119.61 o
  11   5   2      280.32      477.22    104.99 o
  12   5   2     2129.38     2020.33     86.63 o
  13   5   2     2182.04     2096.62    121.76 o
  14   5   2     5390.63     5417.20    278.00 o
  15   5   2     2133.40     1930.95    212.40 o
  16   5   2     6119.87     6023.49    357.33 o
  17   5   2     1346.82     1192.83    220.11 o
  18   5   2     8492.44     7975.99    386.56 o
  19   5   2      649.32      690.89     60.15 o
  20   5   2      319.57      310.01     43.29 o
  21   5   2      427.88      475.42     98.12 o
   0   6   2      953.41      853.36     59.21 o
   1   6   2     1691.51     1509.21     84.64 o
   2   6   2     7133.60     7217.09    181.72 o
   3   6   2    19566.73    19687.26    250.96 o
   4   6   2     1577.55     2005.07    224.87 o
   5   6   2    14303.16    14445.68    416.64 o
   6   6   2     1909.71     2389.51    164.09 o
   7   6   2    22023.89    22431.34    531.26 o
   8   6   2     1570.93     1763.57    130.33 o
   9   6   2     4818.50     4706.48    163.88 o
  10   6   2     1390.23     1377.28    103.17 o
  11   6   2    13942.72    13975.58    350.79 o
  12   6   2     2919.14     2675.71    189.38 o
  13   6   2    12991.15    13432.97    366.82 o
  14   6   2     1812.67     1853.71    108.23 o
  15   6   2     3944.60     3897.16    496.14 o
  16   6   2      312.36      345.77     76.66 o
  17   6   2     3650.54     3631.58    459.02 o
  18   6   2      338.05      333.55     80.19 o
  19   6   2     2450.43     2399.77    162.55 o
  20   6   2      150.75      165.62     41.99 o
  21   6   2      383.94      366.49     52.23 o
   1   7   2    12897.03    12262.15    192.04 o
   2   7   2     9252.30     9560.27    143.12 o
   3   7   2     2758.42     3244.70    138.93 o
   4   7   2    13354.62    14018.51    202.47 o
   5   7   2     2512.20     2876.52     98.81 o
   6   7   2     5961.55     5837.41    181.45 o
   7   7   2     1783.39     1939.04     82.56 o
   8   7   2     7769.77     7950.27    193.03 o
   9   7   2      680.26      643.59     50.67 o
  10   7   2     7779.16     7676.59    199.02 o
  11   7   2     4919.58     4957.21    199.27 o
  12   7   2     7356.24     7645.74    535.37 o
  13   7   2      477.16      530.09     58.27 o
  14   7   2     1042.26     1085.54     88.06 o
  15   7   2     2861.67     3070.56    189.21 o
  16   7   2     1761.17     1885.71    164.38 o
  17   7   2     1469.18     1482.53    128.25 o
  18   7   2     3830.59     4116.61    402.89 o
  19   7   2      107.45       86.82     62.70 o
  20   7   2      959.71     1003.09     75.15 o
  21   7   2      265.60      100.48     29.13 o
   0   8   2      643.17      675.54     58.87 o
   1   8   2     1020.49      967.48     49.00 o
   2   8   2     4090.98     3481.29     81.37 o
   3   8   2     7324.70     7174.10    138.18 o
   4   8   2     6739.50     6091.18    150.90 o
   5   8   2     3547.97     3369.96    120.54 o
   6   8   2     3006.89     2968.67    157.90 o
   7   8   2     4422.92     4388.04    165.56 o
   8   8   2     3792.42     3936.62    233.70 o
   9   8   2      829.11      918.70     54.30 o
  10   8   2     3334.48     3526.98    128.03 o
  11   8   2    14330.17    15190.80    271.36 o
  12   8   2     1844.97     2022.18    141.16 o
  13   8   2     8249.67     8595.87    262.06 o
  14   8   2     2842.70     2824.72    111.31 o
  15   8   2     2134.57     2139.64    146.46 o
  16   8   2     1392.36     1367.38     87.02 o
  17   8   2      454.74      356.99     93.89 o
  18   8   2      444.56      431.70     49.61 o
  19   8   2     2210.91     2443.52    196.95 o
  20   8   2      765.87      811.53    105.03 o
   1   9   2     6326.72     5683.15    136.55 o
   2   9   2     1294.57     1226.52     67.13 o
   3   9   2     6315.16     5881.58    110.25 o
   4   9   2      650.15      701.68     44.09 o
   5   9   2     3754.16     3937.70    117.63 o
   6   9   2     2693.44     2770.92    148.87 o
   7   9   2     2441.65     2559.54     99.40 o
   8   9   2     2879.27     3098.02    123.73 o
   9   9   2      625.42      674.30     67.06 o
  10   9   2     4445.81     4640.80    196.78 o
  11   9   2     2670.57     2664.24    117.73 o
  12   9   2     1689.90     1746.51    104.51 o
  13   9   2     1837.03     1763.73     93.45 o
  14   9   2       27.22       95.27     25.39 o
  15   9   2     3695.04     3669.45    203.48 o
  16   9   2     2109.27     2092.34    112.06 o
  17   9   2      451.78      361.50     44.39 o
  18   9   2     3190.77     3264.47    219.07 o
  19   9   2      966.33      962.06     72.71 o
  20   9   2     1752.65     1665.09    140.37 o
   0  10   2     8216.87     7993.00    250.99 o
   1  10   2      270.12      283.42     34.75 o
   2  10   2    13901.86    13918.55    302.96 o
   3  10   2       20.74       57.64     20.91 o
   4  10   2     3816.04     3688.02    103.17 o
   5  10   2        6.14       64.06     19.36 o
   6  10   2     4730.65     4749.18    262.82 o
   7  10   2      819.92      821.03     65.11 o
   8  10   2      890.78      973.08     72.49 o
   9  10   2     4251.39     4435.60    186.36 o
  10  10   2     6396.71     6275.27    327.22 o
  11  10   2     1502.16     1691.18    103.83 o
  12  10   2     1514.58     1335.71    117.02 o
  13  10   2      979.98      915.26     65.12 o
  14  10   2     4224.09     4445.35    171.41 o
  15  10   2      525.14      565.53     59.11 o
  16  10   2      969.59     1018.11     67.95 o
  17  10   2      827.85      722.21     55.75 o
  18  10   2     1210.31     1183.67     99.84 o
  19  10   2     1120.63     1074.78     96.46 o
   1  11   2     4346.98     4175.04    139.34 o
   2  11   2     8885.15     8563.20    191.90 o
   3  11   2     2744.85     2767.07     77.05 o
   4  11   2     3512.19     3364.66    101.22 o
   5  11   2      534.01      561.55     59.29 o
   6  11   2     1674.40     1731.86    117.89 o
   7  11   2      554.85      642.82     59.14 o
   8  11   2     3444.74     3479.85    127.84 o
   9  11   2     3018.58     2945.50    124.60 o
  10  11   2     2229.49     2373.07    153.44 o
  11  11   2     1176.51     1222.91     75.25 o
  12  11   2     1022.88      990.57     69.41 o
  13  11   2      469.91      543.89     64.00 o
  14  11   2      926.34      854.28     81.36 o
  15  11   2     1379.53     1316.83    111.31 o
  16  11   2     2359.62     2570.39    126.35 o
  17  11   2     1136.72     1080.89     94.16 o
  18  11   2     3736.91     3829.50    153.41 o
   0  12   2     9764.50     9872.50    341.23 o
   1  12   2     1511.74     1604.37    129.03 o
   2  12   2     9960.55    10066.13    336.74 o
   3  12   2       27.90       18.80     14.83 o
   4  12   2     4272.75     4186.73     88.00 o
   5  12   2      264.57      319.62     40.01 o
   6  12   2     3431.36     3121.84    113.71 o
   7  12   2     4119.68     4092.18     86.27 o
   8  12   2     4823.85     5047.78    180.99 o
   9  12   2     1552.32     1712.23     90.90 o
  10  12   2     1156.12     1134.22     77.56 o
  11  12   2     5530.88     5488.44    180.11 o
  12  12   2      989.78     1017.61     72.68 o
  13  12   2     2309.86     2453.75    193.36 o
  14  12   2      150.62      141.67     31.85 o
  15  12   2     1153.15     1312.69     65.48 o
  16  12   2      867.51      838.71     69.24 o
  17  12   2      954.76      890.12     57.74 o
  18  12   2      798.57      807.84     63.66 o
   1  13   2     9131.75     8962.15    284.08 o
   2  13   2      811.02      849.99    103.10 o
   3  13   2      312.72      291.34     31.43 o
   4  13   2     2669.33     2570.24     97.54 o
   5  13   2      344.48      315.36     32.95 o
   6  13   2     6206.73     6112.46    172.77 o
   7  13   2      800.57      781.50     58.90 o
   8  13   2     4897.97     4881.69    148.33 o
   9  13   2     1828.89     1681.99     81.97 o
  10  13   2      407.91      429.66     53.51 o
  11  13   2     1167.74     1172.88     74.68 o
  12  13   2      163.74      142.61     31.64 o
  13  13   2       77.68      100.18     30.60 o
  14  13   2      563.74      540.32     50.57 o
  15  13   2      146.70      224.62     52.17 o
  16  13   2      857.67      873.62    102.58 o
  17  13   2        9.01        8.39     33.21 o
   0  14   2    17952.52    18069.38    454.98 o
   1  14   2     1264.12     1271.83     89.45 o
   2  14   2     9178.97     9325.68    251.20 o
   3  14   2      234.52      211.46     40.18 o
   4  14   2     8413.19     8408.36    209.71 o
   5  14   2     5117.71     5010.52    171.34 o
   6  14   2     5048.49     4790.86    235.75 o
   7  14   2     3281.07     3095.70    119.30 o
   8  14   2     1468.12     1484.12     58.85 o
   9  14   2     1434.68     1688.36     76.32 o
  10  14   2      633.93      629.06     60.13 o
  11  14   2     1099.43      997.27     76.78 o
  12  14   2      239.65      241.08     32.20 o
  13  14   2      368.13      258.16     36.23 o
  14  14   2      235.91      251.80     33.21 o
  15  14   2      105.81      108.15     24.38 o
  16  14   2      985.12      934.41     68.51 o
   1  15   2     1361.63     1315.23     67.61 o
   2  15   2     2409.50     2529.93    124.27 o
   3  15   2      565.68      540.55     68.38 o
   4  15   2      772.60      863.95     53.86 o
   5  15   2     1601.79     1670.78     87.31 o
   6  15   2     1250.24     1003.98    131.72 o
   7  15   2     3321.03     3119.42    107.68 o
   8  15   2     1145.74     1098.91     87.12 o
   9  15   2     3517.22     3401.70    100.29 o
  10  15   2     2078.45     1945.45    174.51 o
  11  15   2     2003.65     1930.04    109.78 o
  12  15   2     1786.83     1648.05     84.63 o
  13  15   2      520.95      424.53     42.30 o
  14  15   2     1445.37     1527.37    113.52 o
  15  15   2        4.66       68.20     32.57 o
   0  16   2      210.03      223.51     56.86 o
   1  16   2        0.16       80.68     24.03 o
   2  16   2       32.41      109.72     31.96 o
   3  16   2     1302.83     1415.78     98.08 o
   4  16   2      630.85      727.43     59.81 o
   5  16   2       31.91       95.41     26.49 o
   6  16   2     3665.50     4053.66    221.14 o
   7  16   2     1619.74     1840.58    124.02 o
   8  16   2     2448.55     2653.50    147.84 o
   9  16   2     1559.47     1559.65    120.10 o
  10  16   2      338.77      378.35     48.83 o
  11  16   2      447.69      521.08     55.36 o
  12  16   2      400.45      315.53     60.10 o
  13  16   2      462.47      491.36     63.42 o
   1  17   2     5024.16     5503.50    137.35 o
   2  17   2      615.85      660.51     65.40 o
   3  17   2     1571.65     1804.61     87.48 o
   4  17   2      380.44      381.77     43.33 o
   5  17   2     1733.33     1718.63    114.53 o
   6  17   2      831.82      992.51     68.41 o
   7  17   2     1598.66     1692.25    102.62 o
   8  17   2      547.39      637.16     68.21 o
   9  17   2       19.62      114.02     33.47 o
  10  17   2      235.54      242.48     49.64 o
  11  17   2      266.48      201.94     33.75 o
  12  17   2      194.54      200.63     42.86 o
   0  18   2      431.66      497.66     54.96 o
   1  18   2      265.36      302.36     41.72 o
   2  18   2      108.57      110.62     28.28 o
   3  18   2     1103.76     1088.75     75.13 o
   4  18   2      632.38      701.60     59.83 o
   5  18   2       15.58       40.43     21.62 o
   6  18   2     1297.02     1313.91    109.96 o
   7  18   2      312.30      413.48     46.98 o
   8  18   2      910.46      917.36     72.49 o
   9  18   2     1135.10     1032.84     85.42 o
  10  18   2      262.47      253.91     44.66 o
   1  19   2      414.47      481.70     42.44 o
   2  19   2      315.25      356.92     39.37 o
   3  19   2      453.56      512.61     59.58 o
   4  19   2       39.50      118.34     23.56 o
   5  19   2     1456.22     1463.66    106.93 o
   6  19   2      933.98      884.73     97.73 o
   7  19   2     1318.60     1255.84     82.63 o
   8  19   2      164.08      168.61     35.72 o
   0  20   2     1303.18     1397.57    152.50 o
   1  20   2      161.54      181.03     32.46 o
   2  20   2       67.05      102.91     28.96 o
   3  20   2      627.50      612.64     54.71 o
   4  20   2      570.61      580.94     52.09 o
   2   0   3    14361.67    14133.96    459.95 o
   4   0   3    24615.90    25211.52    856.46 o
   6   0   3     6902.80     6255.22    152.59 o
   8   0   3     4916.37     4541.01    144.23 o
  10   0   3     5232.48     4911.26    189.65 o
  12   0   3     8368.07     8145.03    263.74 o
  14   0   3    16557.10    17412.79    388.94 o
  16   0   3     5555.74     5602.79    351.41 o
  18   0   3     6385.22     6456.63    422.36 o
  20   0   3      387.30      396.89     89.38 o
  22   0   3      538.28      681.12    103.94 o
   0   1   3    65701.56    62234.29    580.82 o
   1   1   3    15261.73    14794.22    107.78 o
   2   1   3     4897.71     4585.33     73.53 o
   3   1   3     7237.54     7151.50    101.43 o
   4   1   3     2623.17     2690.48     51.42 o
   5   1   3     2665.01     2614.17     57.73 o
   6   1   3     3174.60     3452.66     87.67 o
   7   1   3    26259.52    26594.43    263.22 o
   8   1   3     2839.97     2933.69    101.37 o
   9   1   3    23939.09    23584.31    373.08 o
  10   1   3     3938.74     3429.26     89.58 o
  11   1   3     1466.06     1107.96    140.05 o
  12   1   3     4287.86     4009.05    176.39 o
  13   1   3     3330.62     3223.65    156.84 o
  14   1   3      222.55      311.65     43.17 o
  15   1   3      209.19      237.32     63.59 o
  16   1   3       33.64       80.36     30.66 o
  17   1   3     3858.15     3745.87    208.42 o
  18   1   3      415.68      406.84     50.34 o
  19   1   3     1393.08     1295.99     97.12 o
  20   1   3      317.81      299.38     41.04 o
  21   1   3      570.27      511.70     50.71 o
  22   1   3      614.99      582.33     80.52 o
   1   2   3    92375.30    91797.32   1386.33 o
   2   2   3     3255.65     3269.13     54.24 o
   3   2   3     1744.21     1598.14     28.40 o
   4   2   3     7305.42     7128.50    100.73 o
   5   2   3     2799.47     2676.20     67.97 o
   6   2   3    41284.85    43014.11    492.78 o
   7   2   3      644.46      749.00     45.37 o
   8   2   3     8363.49     8457.92    216.60 o
   9   2   3      542.46      472.14     41.40 o
  10   2   3     2182.06     1874.60    137.09 o
  11   2   3     1379.11     1302.16     98.11 o
  12   2   3       15.89       38.88     13.75 o
  13   2   3     1909.52     2112.47    119.35 o
  14   2   3     2514.22     2691.58    150.68 o
  15   2   3      534.39      517.17     52.80 o
  16   2   3     3420.67     3232.09    177.07 o
  17   2   3     1834.40     1860.94    118.30 o
  18   2   3     1368.71     1448.69    116.61 o
  19   2   3      703.02      720.95     74.08 o
  20   2   3      905.81     1015.03     89.06 o
  21   2   3      107.85      148.13     47.24 o
  22   2   3      510.12      516.60     80.56 o
   0   3   3   117457.98   117842.86  20297.24 o
   1   3   3      915.15      945.54     36.71 o
   2   3   3     3760.88     3779.51     57.29 o
   3   3   3      874.85      812.58     33.47 o
   4   3   3     7157.83     7121.89    179.85 o
   5   3   3     6021.95     6444.10    118.88 o
   6   3   3     6923.38     6874.80    139.06 o
   7   3   3      102.88      132.81     21.25 o
   8   3   3    13799.27    13718.14    217.09 o
   9   3   3     2760.19     2433.60    144.23 o
  10   3   3     1216.20      939.60     82.76 o
  11   3   3    17482.42    17051.70    232.58 o
  12   3   3     2909.60     2437.27    279.99 o
  13   3   3     6599.07     6679.46    205.25 o
  14   3   3     1450.45     1490.89    101.06 o
  15   3   3     1922.21     2242.28    130.77 o
  16   3   3     2292.71     2404.06    169.46 o
  17   3   3     3687.45     3303.79    190.24 o
  18   3   3      886.28      799.16     86.58 o
  19   3   3     1182.24     1203.29     89.41 o
  20   3   3      414.81      238.73     42.98 o
  21   3   3     1623.97     1737.92    115.55 o
  22   3   3      503.25      491.44     58.30 o
   1   4   3     9854.46     9269.07    141.59 o
   2   4   3    13609.74    13658.09    189.53 o
   3   4   3     7865.45     7901.52    261.71 o
   4   4   3    17111.58    17348.19    271.14 o
   5   4   3     4754.32     4729.59    108.88 o
   6   4   3     5222.32     5336.71    249.63 o
   7   4   3    10222.36     9777.40    170.49 o
   8   4   3     1421.63     1560.25     97.49 o
   9   4   3     5048.43     4847.86    178.05 o
  10   4   3     1559.74     1513.69    117.38 o
  11   4   3     2837.66     2193.42    306.45 o
  12   4   3     1946.65     1446.76    150.28 o
  13   4   3     1272.69     1412.59    230.27 o
  14   4   3     1341.23     1783.97    222.65 o
  15   4   3     2818.39     3095.34    258.31 o
  16   4   3     1501.31     1583.58    128.54 o
  17   4   3     7031.76     6770.59    241.82 o
  18   4   3      245.61      123.21     36.04 o
  19   4   3     1270.91     1364.79    138.02 o
  20   4   3      610.32      613.31     72.53 o
  21   4   3      381.81      346.39     57.90 o
  22   4   3     1094.27     1063.73    102.07 o
   0   5   3    36889.30    37032.08    362.95 o
   1   5   3     3423.67     3346.33     64.72 o
   2   5   3     3472.48     2970.49     58.85 o
   3   5   3     4891.32     4839.16     79.26 o
   4   5   3    21015.61    21848.60    360.91 o
   5   5   3     6125.73     6201.91    147.02 o
   6   5   3    21661.84    22926.79    360.87 o
   7   5   3     4313.07     4665.70    152.88 o
   8   5   3     9822.74     9261.08    209.40 o
   9   5   3       46.80       59.32     18.29 o
  10   5   3     2732.84     2966.18    182.92 o
  11   5   3     4421.47     4115.95    165.22 o
  12   5   3     2906.85     3001.72    148.95 o
  13   5   3     3827.44     4058.41    405.44 o
  14   5   3     4657.98     4390.31    626.68 o
  15   5   3     1708.72     1675.81    146.56 o
  16   5   3     1877.19     1852.60    184.11 o
  17   5   3      806.84      798.77    165.37 o
  18   5   3     1032.85      856.45     65.91 o
  19   5   3     1228.25     1409.57     94.82 o
  20   5   3     1019.11     1045.11     81.26 o
  21   5   3      421.01      339.32     42.34 o
   1   6   3     4111.22     4015.05     65.21 o
   2   6   3     4458.58     5754.82    944.57 o
   3   6   3    38072.93    38963.64    299.19 o
   4   6   3     2465.70     2632.89     89.30 o
   5   6   3     7979.13     7823.32    200.21 o
   6   6   3     6899.21     7265.29    209.19 o
   7   6   3     3143.47     3084.81    148.22 o
   8   6   3     1183.28     1247.49    104.32 o
   9   6   3      510.98      668.01     49.35 o
  10   6   3      831.80      925.37     64.74 o
  11   6   3     7164.81     7346.20    255.86 o
  12   6   3     2822.02     2844.25    200.39 o
  13   6   3      978.14     1000.56     71.41 o
  14   6   3      526.93      565.88     64.61 o
  15   6   3     6207.34     6451.96    287.79 o
  16   6   3     4292.34     4689.02    235.89 o
  17   6   3     4079.16     4373.82    230.16 o
  18   6   3      263.60      269.33     60.91 o
  19   6   3     2013.34     2104.82    133.35 o
  20   6   3      627.13      556.90     75.93 o
  21   6   3      963.37      933.33     72.70 o
   0   7   3    11391.95    11899.48    217.54 o
   1   7   3     2802.34     2942.99     64.12 o
   2   7   3    11556.34    11152.25    161.98 o
   3   7   3     5651.28     6024.10    262.43 o
   4   7   3    16338.94    16237.75    199.26 o
   5   7   3      706.60      673.49     42.59 o
   6   7   3    11731.88    12077.21    345.78 o
   7   7   3     5644.65     5533.86    311.65 o
   8   7   3     1782.46     1887.61    111.67 o
   9   7   3     1057.48     1248.99     85.01 o
  10   7   3     1861.42     1922.30     97.49 o
  11   7   3     6686.35     6522.84    402.10 o
  12   7   3     2405.01     2749.36    287.38 o
  13   7   3      200.86      177.94     33.58 o
  14   7   3     5320.90     5824.47    227.49 o
  15   7   3      796.33      721.37     74.67 o
  16   7   3     1828.93     2020.37    192.48 o
  17   7   3      902.12      905.57    152.53 o
  18   7   3      503.58      594.07     67.71 o
  19   7   3      206.90      197.30     70.43 o
  20   7   3     4088.72     4175.84    216.55 o
  21   7   3      762.93      758.50     92.30 o
   1   8   3    32665.62    32524.63    315.80 o
   2   8   3       58.53       64.14     15.27 o
   3   8   3    20867.58    21407.45    224.44 o
   4   8   3     2118.31     2087.79    101.39 o
   5   8   3     2129.37     1992.88     85.12 o
   6   8   3     4377.85     4574.68    126.64 o
   7   8   3     3755.17     3711.02    124.88 o
   8   8   3     1363.68     1363.61     81.08 o
   9   8   3     3157.81     3373.88    196.52 o
  10   8   3      996.71     1089.00     67.01 o
  11   8   3     1518.47     1724.32    120.20 o
  12   8   3     3154.22     3107.57    138.40 o
  13   8   3     1476.14     1510.26    101.39 o
  14   8   3     1619.98     1720.99    101.85 o
  15   8   3     1345.47     1354.83    100.41 o
  16   8   3     1183.60     1136.84    131.98 o
  17   8   3      100.28       31.06     38.38 o
  18   8   3     1212.91      948.76    112.43 o
  19   8   3      209.62      304.48     48.18 o
  20   8   3      135.39       96.10     50.58 o
   0   9   3    20194.07    20002.14    345.38 o
   1   9   3     4443.41     4440.67    104.50 o
   2   9   3    12885.01    12835.21    175.09 o
   3   9   3     3758.67     3289.77     77.95 o
   4   9   3    10318.30    10325.28    156.46 o
   5   9   3     3672.75     3163.74    161.98 o
   6   9   3    10501.75    10597.46    265.18 o
   7   9   3     5587.78     5742.89    196.26 o
   8   9   3     6144.44     6414.56    160.72 o
   9   9   3     3665.39     3888.39    122.67 o
  10   9   3      209.48      324.92     38.28 o
  11   9   3     6547.65     7129.23    256.11 o
  12   9   3     1590.74     1538.35     76.85 o
  13   9   3     1344.19     1457.89     81.45 o
  14   9   3      377.00      372.44     66.71 o
  15   9   3      427.40      393.94     65.34 o
  16   9   3      507.18      565.24     56.82 o
  17   9   3      701.56      739.70     64.76 o
  18   9   3      260.47      280.56     41.50 o
  19   9   3     1068.37      855.37    155.08 o
  20   9   3     1991.76     1986.53    173.16 o
   1  10   3     7099.62     7040.35    200.29 o
   2  10   3     1770.45     1768.38    111.08 o
   3  10   3      933.53      970.80     37.87 o
   4  10   3    12944.21    12867.42    197.37 o
   5  10   3      652.67      642.84     63.28 o
   6  10   3     4166.25     3853.42    146.01 o
   7  10   3     1511.98     1364.26     67.70 o
   8  10   3     1088.97     1076.90     77.14 o
   9  10   3    13337.50    13274.09    512.09 o
  10  10   3     1946.97     2033.85     95.44 o
  11  10   3     4697.35     4863.84    214.47 o
  12  10   3     3490.83     3522.12    152.31 o
  13  10   3      367.36      447.92     60.24 o
  14  10   3     1851.69     1811.96     94.07 o
  15  10   3     1626.29     1571.71     95.25 o
  16  10   3       74.66       99.83     30.95 o
  17  10   3      654.03      706.45     56.41 o
  18  10   3     1302.27     1311.34     91.32 o
  19  10   3       58.42       22.72     41.86 o
   0  11   3    10930.38    10625.66   1837.85 o
   1  11   3     1991.49     2049.66     91.44 o
   2  11   3     1353.07     1386.09     69.44 o
   3  11   3      686.22      599.83     37.75 o
   4  11   3     9180.59     8873.90    227.55 o
   5  11   3     5558.15     5580.18    189.87 o
   6  11   3     2641.51     2672.96    119.18 o
   7  11   3     8550.94     8776.37    185.88 o
   8  11   3     3940.85     3673.98    110.72 o
   9  11   3     3613.40     3725.20    112.15 o
  10  11   3      216.38      248.66     41.88 o
  11  11   3     1944.89     1969.82    108.55 o
  12  11   3      153.35      197.07     35.39 o
  13  11   3     1434.68     1554.22     80.25 o
  14  11   3        5.41       41.80     39.50 o
  15  11   3      802.73      713.79     79.63 o
  16  11   3      100.16      142.77     34.03 o
  17  11   3      980.08      970.73     65.81 o
  18  11   3      698.73      622.37     71.26 o
   1  12   3    13348.96    12997.80    222.68 o
   2  12   3      106.67      103.92     19.48 o
   3  12   3     1471.03     1576.72     82.10 o
   4  12   3      879.39      835.16     47.37 o
   5  12   3     3124.88     2994.87     87.82 o
   6  12   3    11629.63    11555.12    269.61 o
   7  12   3      281.81      177.08     33.77 o
   8  12   3    10188.25    10184.76    177.53 o
   9  12   3     4922.95     4705.83     88.68 o
  10  12   3     4588.75     4508.40    135.96 o
  11  12   3      506.78      594.33     44.10 o
  12  12   3     1666.68     1618.53    112.17 o
  13  12   3      451.05      495.75     50.82 o
  14  12   3     2637.35     2540.57    130.58 o
  15  12   3      397.97      534.18     57.30 o
  16  12   3     2645.28     2494.73    137.79 o
  17  12   3      137.42      103.64     25.07 o
  18  12   3     2342.72     1994.19    121.79 o
   0  13   3     2738.41     3148.76    258.43 o
   1  13   3      750.04      971.76     75.75 o
   2  13   3      376.23      418.24     33.70 o
   3  13   3      157.62      168.60     21.70 o
   4  13   3     3973.14     4033.23    122.23 o
   5  13   3     1001.46      915.34     67.89 o
   6  13   3      836.82      703.21     51.19 o
   7  13   3      102.36       91.19     46.99 o
   8  13   3     1190.13     1162.99     68.44 o
   9  13   3     1782.53     1715.96     89.39 o
  10  13   3      125.84      127.48     43.02 o
  11  13   3     1532.70     1493.68     86.22 o
  12  13   3      953.12      940.89     62.21 o
  13  13   3     1931.60     1877.58     96.87 o
  14  13   3     2497.85     2466.89    110.47 o
  15  13   3     1647.26     1721.60     95.35 o
  16  13   3      285.34      207.87     32.07 o
  17  13   3      385.48      349.51     47.12 o
   1  14   3     3584.70     3684.48    156.98 o
   2  14   3     3721.93     3627.33    100.85 o
   3  14   3      196.19      166.03     32.99 o
   4  14   3     1194.79     1240.04     62.66 o
   5  14   3      540.21      513.45     43.50 o
   6  14   3     2995.63     2741.91    135.42 o
   7  14   3      516.18      423.08     58.17 o
   8  14   3     7814.51     8095.80    143.65 o
   9  14   3      239.66      145.74     26.66 o
  10  14   3     1857.72     1913.62    107.11 o
  11  14   3        0.55       46.08     22.41 o
  12  14   3       54.34       61.43     23.54 o
  13  14   3       96.95      137.75     44.49 o
  14  14   3     1227.68     1057.37     80.71 o
  15  14   3       56.86      116.66     24.51 o
  16  14   3     4935.59     5138.58    150.87 o
   0  15   3     1084.11     1122.66    102.68 o
   1  15   3      933.66      966.18     62.20 o
   2  15   3     1414.02     1444.84     80.80 o
   3  15   3     5016.12     5119.93    150.87 o
   4  15   3     1362.41     1214.79     96.52 o
   5  15   3      542.08      555.18     49.31 o
   6  15   3     2579.58     2472.80    105.53 o
   7  15   3      663.82      591.43     46.69 o
   8  15   3     2582.98     2312.96    148.36 o
   9  15   3      320.78      280.77     38.60 o
  10  15   3     1193.23     1113.51     74.04 o
  11  15   3      870.39      902.07     80.43 o
  12  15   3      292.38      234.05     31.23 o
  13  15   3     1467.16     1200.65    103.05 o
  14  15   3     2251.19     2129.02    104.65 o
  15  15   3      494.20      517.38     49.56 o
   1  16   3     2594.49     2948.54    149.22 o
   2  16   3      258.16      308.80     44.45 o
   3  16   3      164.11      212.86     39.59 o
   4  16   3      178.87      221.82     34.21 o
   5  16   3      413.34      416.74     57.37 o
   6  16   3      279.87      265.97     45.70 o
   7  16   3     2015.71     1991.95    144.20 o
   8  16   3     1419.73     1479.94    102.25 o
   9  16   3       67.53      116.78     33.12 o
  10  16   3      810.53      798.56     79.08 o
  11  16   3      279.06      309.04     35.60 o
  12  16   3      331.25      364.18     44.49 o
  13  16   3      156.69      143.90     50.27 o
   0  17   3     2949.05     3178.63    377.73 o
   1  17   3      600.53      690.03     78.38 o
   2  17   3     1555.11     1589.71     92.50 o
   3  17   3     4617.10     4569.52    232.14 o
   4  17   3      639.93      730.10     63.57 o
   5  17   3      254.94      259.38     36.42 o
   6  17   3      373.83      352.95     52.15 o
   7  17   3      202.68      239.41     32.62 o
   8  17   3      272.93      315.24     40.55 o
   9  17   3      359.28      334.40     36.77 o
  10  17   3      719.91      694.32     80.06 o
  11  17   3     2113.32     2109.18    102.19 o
  12  17   3      144.89      236.19     39.91 o
   1  18   3     1865.39     2156.25    117.62 o
   2  18   3     1026.68     1064.23     68.27 o
   3  18   3        8.08       55.13     23.42 o
   4  18   3     1061.94     1209.96     67.73 o
   5  18   3       30.09      103.08     43.73 o
   6  18   3      628.52      695.34     61.50 o
   7  18   3      379.16      368.21     44.59 o
   8  18   3      331.78      249.96     47.46 o
   9  18   3     1815.31     1876.59    134.86 o
  10  18   3      687.00      679.74     70.32 o
   0  19   3      175.07      137.98     50.37 o
   1  19   3       17.31      114.56     35.89 o
   2  19   3     1420.52     1456.78     87.53 o
   3  19   3      245.08      250.28     53.92 o
   4  19   3     2071.55     2201.83    117.29 o
   5  19   3       88.59      119.07     40.80 o
   6  19   3     1614.01     1615.97    124.11 o
   7  19   3     1610.04     1846.08    144.20 o
   1  20   3      334.64      255.41     33.75 o
   2  20   3     1850.46     2038.15    134.79 o
   3  20   3      112.34      104.80     26.10 o
   0   0   4     4951.28     4780.21    244.17 o
   2   0   4    67741.42    67515.44    654.69 o
   4   0   4    16739.17    16055.93    544.48 o
   6   0   4    18728.51    19118.51    231.91 o
   8   0   4      517.95      548.43     44.95 o
  10   0   4     2636.02     2637.87    231.51 o
  12   0   4      960.59      995.43    157.05 o
  14   0   4      238.98      207.71     47.20 o
  16   0   4      716.46      641.95     68.99 o
  18   0   4     5212.28     5289.47    278.10 o
  20   0   4      861.30     1005.34    143.23 o
  22   0   4     2854.41     2532.67    202.25 o
   1   1   4    52686.64    53575.77    217.43 o
   2   1   4    10409.62    10136.50    156.77 o
   3   1   4      979.05      885.05     54.84 o
   4   1   4     5703.52     5290.27    104.37 o
   5   1   4    14263.14    13748.04    140.88 o
   6   1   4    18478.51    18785.15    153.51 o
   7   1   4    17312.42    17518.47    150.42 o
   8   1   4    13148.08    13094.48    169.68 o
   9   1   4    14503.82    14101.79    198.81 o
  10   1   4      674.70      642.86     47.32 o
  11   1   4    11814.30    11359.45    225.13 o
  12   1   4     2725.23     2945.87    159.29 o
  13   1   4      748.75      826.06     79.83 o
  14   1   4     1328.32     1413.43    130.57 o
  15   1   4     5418.71     5549.78    220.04 o
  16   1   4      970.96     1058.86     71.45 o
  17   1   4     2915.80     2870.26    151.19 o
  18   1   4      562.99      623.12     73.73 o
  19   1   4     4674.44     4872.63    276.29 o
  20   1   4       24.90       12.38     46.85 o
  21   1   4     1728.41     1687.46     96.95 o
  22   1   4      120.20      142.81     25.11 o
   0   2   4    57440.80    58669.32    609.39 o
   1   2   4     7671.49     7360.44     84.00 o
   2   2   4      256.89      246.21     15.68 o
   3   2   4      182.41      191.77     14.31 o
   4   2   4    15078.64    14942.96    153.09 o
   5   2   4     6106.12     6278.15    170.75 o
   6   2   4    14334.43    14597.84    153.11 o
   7   2   4     2124.37     2271.49     90.89 o
   8   2   4     4261.95     4275.73    142.86 o
   9   2   4     2115.96     2269.29    115.99 o
  10   2   4     5991.96     5732.76    126.92 o
  11   2   4     5484.34     5358.40    153.10 o
  12   2   4     3432.14     3598.37    211.02 o
  13   2   4      853.33      995.68     77.33 o
  14   2   4     2707.25     2762.23    156.81 o
  15   2   4     1677.48     1644.45    104.65 o
  16   2   4     1421.35     1370.68    121.12 o
  17   2   4     2658.83     2666.57    164.48 o
  18   2   4      801.80      814.72     71.95 o
  19   2   4     2804.80     2731.75    140.41 o
  20   2   4      720.22      672.84     54.46 o
  21   2   4      880.17      968.72     66.79 o
  22   2   4      741.32      864.81     75.70 o
   1   3   4    27061.33    25286.09    251.80 o
   2   3   4    15040.32    15291.58    103.42 o
   3   3   4    39767.58    41054.66    310.27 o
   4   3   4    12866.25    13164.74    151.29 o
   5   3   4    10233.82     9702.30    122.93 o
   6   3   4     3477.53     3550.91    101.02 o
   7   3   4     2536.38     2510.17    104.19 o
   8   3   4    20540.04    20631.62    515.59 o
   9   3   4     3077.42     3324.02    140.81 o
  10   3   4     7269.46     6885.42    170.11 o
  11   3   4      881.20      921.80     84.08 o
  12   3   4     2202.76     2029.60    151.45 o
  13   3   4      229.25      164.52     31.44 o
  14   3   4     9101.25     8007.04    422.57 o
  15   3   4      281.28      312.85     42.77 o
  16   3   4     4807.86     4724.86    199.54 o
  17   3   4      144.10       99.84     24.78 o
  18   3   4     2855.44     2878.20    179.76 o
  19   3   4     1071.38     1009.82     81.91 o
  20   3   4     1168.91     1161.59     91.43 o
  21   3   4     2210.60     2143.54    146.25 o
  22   3   4       13.08       76.94     27.10 o
   0   4   4    37525.66    37761.31    204.91 o
   1   4   4     8984.82     8798.20     89.89 o
   2   4   4      218.31      215.49     12.03 o
   3   4   4     3470.11     3273.32     60.09 o
   4   4   4    21955.87    22663.53    419.21 o
   5   4   4     4153.07     4030.58     77.80 o
   6   4   4     8656.02     8242.85    115.83 o
   7   4   4     4430.24     4404.93     93.15 o
   8   4   4      623.45      720.45     62.08 o
   9   4   4     3773.48     3773.11    197.72 o
  10   4   4      445.45      447.47     59.63 o
  11   4   4     3423.38     3050.72    205.30 o
  12   4   4     1393.34     1158.63    161.27 o
  13   4   4     4424.90     3827.52    382.18 o
  14   4   4     5611.55     5543.86    311.90 o
  15   4   4      458.62      376.66     52.59 o
  16   4   4      799.51      890.64     69.71 o
  17   4   4      448.71      540.15     51.22 o
  18   4   4      119.87      135.22     29.86 o
  19   4   4      380.90      305.79     48.51 o
  20   4   4      675.12      647.32    125.18 o
  21   4   4      492.20      569.20     66.55 o
   1   5   4     3506.12     3626.75     58.49 o
   2   5   4    17459.94    16728.56    125.69 o
   3   5   4     6166.06     5730.41     82.90 o
   4   5   4    20773.91    21590.41    203.03 o
   5   5   4     5812.11     5898.11     96.44 o
   6   5   4    11663.06    12279.72    160.34 o
   7   5   4      825.19      964.90     55.11 o
   8   5   4     9984.87     9863.38    276.71 o
   9   5   4     1000.48     1068.85     81.79 o
  10   5   4    12852.82    13596.47    303.03 o
  11   5   4     1624.43     1379.48    215.97 o
  12   5   4    22381.72    22019.71   1232.60 o
  13   5   4     1798.04     1920.99    149.57 o
  14   5   4     7433.00     7424.08    453.70 o
  15   5   4      498.37      616.27     69.36 o
  16   5   4     3847.08     3726.33    305.34 o
  17   5   4      288.31      312.26     50.45 o
  18   5   4     2928.95     3138.29    185.38 o
  19   5   4     1106.05     1249.44    133.62 o
  20   5   4     3625.36     3684.49    203.32 o
  21   5   4      562.26      585.85     65.57 o
   0   6   4      577.05      559.07     39.18 o
   1   6   4      294.89      273.60     16.93 o
   2   6   4     7623.48     7522.09     96.82 o
   3   6   4     9993.36     9920.15    117.71 o
   4   6   4     4518.43     4452.17     86.90 o
   5   6   4     2720.72     2622.69     71.65 o
   6   6   4    10921.34    11197.44    180.65 o
   7   6   4     1234.87     1201.68     69.25 o
   8   6   4    11615.54    11523.03    336.12 o
   9   6   4     2986.05     3111.34     99.38 o
  10   6   4      426.70      430.52     48.65 o
  11   6   4     5832.62     5918.12    169.04 o
  12   6   4      125.84      132.50     34.63 o
  13   6   4     7541.86     6039.35   1071.52 o
  14   6   4      591.59      541.14     85.68 o
  15   6   4     2231.47     2382.52    131.37 o
  16   6   4      439.54      474.75    104.19 o
  17   6   4       97.43       93.50     27.04 o
  18   6   4      803.28      835.02     58.60 o
  19   6   4      240.52      291.67     61.75 o
  20   6   4      980.21     1054.60     93.83 o
  21   6   4     2311.65     2216.85    162.96 o
   1   7   4     6975.92     6828.52     97.65 o
   2   7   4     3719.43     3350.09     84.38 o
   3   7   4    12343.95    12939.83    151.98 o
   4   7   4    32799.00    33298.73    249.95 o
   5   7   4     2216.52     2138.24     84.87 o
   6   7   4     7978.07     7744.50    139.99 o
   7   7   4      553.16      664.07     43.44 o
   8   7   4     7217.12     6618.53    132.70 o
   9   7   4     1561.41     1730.56     96.50 o
  10   7   4     4985.02     4924.10    319.33 o
  11   7   4     2195.05     2459.73    163.44 o
  12   7   4    19083.42    20422.69    752.07 o
  13   7   4      173.44      231.21     65.69 o
  14   7   4     2769.55     2560.17    169.49 o
  15   7   4     1132.45     1058.22     88.62 o
  16   7   4     1158.63     1383.80     99.86 o
  17   7   4      276.93      319.43     51.28 o
  18   7   4     1253.17     1314.83     96.19 o
  19   7   4      100.25      111.04     80.99 o
  20   7   4     1774.35     1767.91    150.90 o
   0   8   4     6225.46     6239.35    194.82 o
   1   8   4      525.60      455.90     27.38 o
   2   8   4     2412.45     2158.78     64.59 o
   3   8   4     1727.70     1599.84     52.77 o
   4   8   4     9711.13     9460.54    133.09 o
   5   8   4     7823.52     7634.13    147.63 o
   6   8   4     6526.64     6421.81    168.28 o
   7   8   4      879.77      976.68     52.73 o
   8   8   4      117.44      122.60     23.80 o
   9   8   4       46.10       75.83     27.51 o
  10   8   4     4464.56     4565.75    216.26 o
  11   8   4     5560.80     5520.45    242.12 o
  12   8   4     1814.33     2002.91    128.55 o
  13   8   4     2710.35     2804.87    208.73 o
  14   8   4     1071.66     1023.26     68.13 o
  15   8   4     4267.08     4444.73    282.87 o
  16   8   4      227.04      263.36     50.84 o
  17   8   4     1077.09     1059.30     87.47 o
  18   8   4       17.21      113.41     48.62 o
  19   8   4      857.34      762.37     83.85 o
  20   8   4     1519.78     1540.88     75.86 o
   1   9   4      706.05      713.86     35.58 o
   2   9   4       25.16       40.03     17.77 o
   3   9   4     9720.41     9627.43    144.53 o
   4   9   4     1833.64     1844.71     81.00 o
   5   9   4     9790.87     9534.09    159.75 o
   6   9   4     2073.23     2165.76     79.56 o
   7   9   4     5847.47     6011.36    137.37 o
   8   9   4     4021.41     4277.63    147.86 o
   9   9   4    11461.02    11425.98    224.53 o
  10   9   4     4114.69     4164.13    107.09 o
  11   9   4     2441.85     2591.15    160.66 o
  12   9   4    11080.00    11471.48    449.45 o
  13   9   4      233.71      310.12     44.07 o
  14   9   4     6394.01     7101.89    274.53 o
  15   9   4      428.52      546.94     51.73 o
  16   9   4     2409.31     2475.69    221.71 o
  17   9   4      975.54     1008.96     81.62 o
  18   9   4      961.56     1048.42     82.55 o
  19   9   4     4727.24     4866.14    325.05 o
   0  10   4     2997.43     2948.41     78.70 o
   1  10   4      750.72      796.48     53.59 o
   2  10   4     5050.93     4958.90     81.26 o
   3  10   4      870.90      840.97     42.40 o
   4  10   4     5179.94     4795.86    150.09 o
   5  10   4     4827.05     4424.44     87.40 o
   6  10   4     2070.85     2094.88     68.44 o
   7  10   4     5746.02     5793.97    157.83 o
   8  10   4      858.50      858.46     70.22 o
   9  10   4     4464.34     4551.57    156.93 o
  10  10   4     2050.81     2103.02    103.52 o
  11  10   4        9.10       61.88     22.38 o
  12  10   4     1890.38     1983.81    101.50 o
  13  10   4       44.26       82.13     26.07 o
  14  10   4     3795.45     4040.33    138.59 o
  15  10   4     1374.55     1455.78     98.16 o
  16  10   4      986.12     1221.33     64.64 o
  17  10   4      829.69      854.00     89.32 o
  18  10   4       36.97       67.90     23.84 o
  19  10   4      769.73      931.84     87.88 o
   1  11   4    14914.76    14648.83    247.46 o
   2  11   4     1550.62     1500.84     90.06 o
   3  11   4    12537.91    12936.49    189.86 o
   4  11   4     1124.36     1068.62     51.38 o
   5  11   4     7138.36     7095.71    105.15 o
   6  11   4     3868.37     3761.66     89.84 o
   7  11   4      163.19      173.75     24.12 o
   8  11   4     1889.44     1857.29     86.56 o
   9  11   4      350.92      383.20     45.80 o
  10  11   4     3895.36     3810.30    171.15 o
  11  11   4      333.66      326.26     43.69 o
  12  11   4      362.78      336.18     42.73 o
  13  11   4      515.18      551.11     58.88 o
  14  11   4     3378.12     3508.72    173.43 o
  15  11   4      572.34      572.76     46.03 o
  16  11   4     2508.31     2254.05    138.43 o
  17  11   4      130.79      151.98     34.05 o
  18  11   4     1613.78     1713.81    109.24 o
   0  12   4     1653.50     1872.24    285.42 o
   1  12   4      486.44      462.85     38.35 o
   2  12   4     1341.34     1376.52     81.04 o
   3  12   4     5247.36     4886.12    121.44 o
   4  12   4     6979.55     7130.13    302.94 o
   5  12   4     1192.87     1045.19     63.14 o
   6  12   4     4649.51     4797.96    154.08 o
   7  12   4     2978.61     2880.39    105.06 o
   8  12   4     4346.71     4361.96    131.22 o
   9  12   4     1322.68     1280.57     77.58 o
  10  12   4     3511.55     3672.22    116.98 o
  11  12   4     1248.68     1225.19     78.97 o
  12  12   4     2136.89     2099.18    107.19 o
  13  12   4      822.00      843.71     57.36 o
  14  12   4     1119.75     1106.37     72.89 o
  15  12   4     3655.33     3628.91    149.86 o
  16  12   4      528.35      647.72     56.54 o
  17  12   4     2951.84     2791.81    154.86 o
   1  13   4     2224.72     2215.56    146.33 o
   2  13   4      813.80      864.92     68.78 o
   3  13   4      542.64      546.96     47.76 o
   4  13   4     1689.34     1781.13     84.05 o
   5  13   4      623.62      601.16     51.38 o
   6  13   4     3225.10     3079.81     87.43 o
   7  13   4     2036.96     1962.68     66.33 o
   8  13   4      666.52      709.31     51.87 o
   9  13   4      794.93      734.04     48.08 o
  10  13   4      617.95      646.52     50.10 o
  11  13   4      671.34      584.62     49.79 o
  12  13   4     1205.88     1127.37     71.54 o
  13  13   4      210.52      213.55     30.57 o
  14  13   4     1442.39     1453.26     88.08 o
  15  13   4      521.06      469.22     45.95 o
  16  13   4      693.28      600.14     60.37 o
   0  14   4     1839.82     1932.10    234.77 o
   1  14   4       17.36      -17.91     44.52 o
   2  14   4      759.07      654.05     66.14 o
   3  14   4      329.63      287.61     41.93 o
   4  14   4     2267.23     2301.65    119.33 o
   5  14   4      573.21      609.73     47.70 o
   6  14   4      490.30      451.97     43.26 o
   7  14   4      786.62      731.87     47.57 o
   8  14   4     2553.42     2203.13    111.14 o
   9  14   4     1388.98     1317.44     79.84 o
  10  14   4     6250.41     6489.22    145.58 o
  11  14   4      708.03      665.95     81.99 o
  12  14   4      822.79      710.58     48.05 o
  13  14   4      388.82      433.67     55.33 o
  14  14   4      897.02      705.65     66.05 o
  15  14   4      681.00      466.09     53.36 o
   1  15   4     1185.73     1355.07     86.19 o
   2  15   4     1657.55     1817.06    114.67 o
   3  15   4      281.58      246.87     39.02 o
   4  15   4      850.27      856.19     64.25 o
   5  15   4     2079.60     2193.42    106.88 o
   6  15   4     1659.66     1692.81     80.14 o
   7  15   4     2798.00     2888.30    117.95 o
   8  15   4     5720.71     5761.27    131.96 o
   9  15   4      169.54      137.42     24.99 o
  10  15   4     1786.25     1668.15     78.22 o
  11  15   4     1704.64     1603.99     81.44 o
  12  15   4      984.94      882.59     68.86 o
  13  15   4      862.53      836.55     76.83 o
  14  15   4     1841.62     1939.79    153.19 o
   0  16   4     5367.49     5346.50    150.98 o
   1  16   4      516.67      653.40     48.35 o
   2  16   4     4124.75     4213.72    130.47 o
   3  16   4     1704.80     1760.07     98.60 o
   4  16   4      631.11      664.74     62.86 o
   5  16   4      589.34      537.28     49.65 o
   6  16   4      138.64      163.87     29.08 o
   7  16   4      304.11      394.94     49.94 o
   8  16   4      313.19      257.48     34.04 o
   9  16   4     1686.41     1487.65     94.13 o
  10  16   4      161.75       98.59     27.72 o
  11  16   4      764.43      901.56     87.98 o
  12  16   4      636.60      498.49     50.39 o
  13  16   4      426.36      269.37     40.89 o
   1  17   4     1542.01     1504.28     90.51 o
   2  17   4     1564.75     1605.67     84.16 o
   3  17   4     1692.25     1836.58    109.51 o
   4  17   4      430.21      491.99     44.71 o
   5  17   4     3192.77     3182.01    176.17 o
   6  17   4     1593.88     1766.89    104.59 o
   7  17   4      433.57      352.72     40.24 o
   8  17   4     2565.10     2643.37    164.41 o
   9  17   4      268.91      201.02     43.71 o
  10  17   4     1547.86     1408.26     92.47 o
  11  17   4      572.71      598.29     55.47 o
   0  18   4      838.07      914.91     87.08 o
   1  18   4     1014.89     1100.94     75.49 o
   2  18   4       97.38      116.47     29.97 o
   3  18   4     1854.34     1771.62    121.68 o
   4  18   4      564.75      500.61     56.16 o
   5  18   4      192.05      237.47     53.86 o
   6  18   4     2505.87     2347.77    138.52 o
   7  18   4      227.77      300.53     48.17 o
   8  18   4     1080.95     1110.31    109.83 o
   9  18   4       78.76       83.72     40.21 o
   1  19   4     1368.39     1554.55    120.42 o
   2  19   4      357.95      406.40     44.00 o
   3  19   4      468.77      580.99     59.21 o
   4  19   4       30.93       60.93     24.35 o
   5  19   4      255.84      174.23     44.17 o
   6  19   4      889.14      913.28     79.48 o
   7  19   4       82.30       83.15     23.43 o
   0  20   4     3914.20     4356.55    345.44 o
   1  20   4      413.12      533.30     49.36 o
   2  20   4      791.76      880.96     80.21 o
   2   0   5    16935.32    17322.03    388.01 o
   4   0   5    21329.55    21922.81    237.99 o
   6   0   5      633.94      586.64     51.05 o
   8   0   5     6731.21     6860.03    341.44 o
  10   0   5    10375.35    10276.38    233.13 o
  12   0   5     1328.74     1446.83    113.92 o
  14   0   5     2514.79     2627.09    200.19 o
  16   0   5     2509.78     2449.72    178.17 o
  18   0   5     3204.75     3301.29    197.34 o
  20   0   5     1981.13     1844.79    141.85 o
  22   0   5     1800.94     1599.11    150.08 o
   0   1   5    16027.69    16429.68    140.93 o
   1   1   5     8246.05     8275.04    100.44 o
   2   1   5     1052.33      886.60     31.09 o
   3   1   5     1252.25     1278.79     51.77 o
   4   1   5      882.47     1044.73     55.42 o
   5   1   5     7859.23     7265.39     96.64 o
   6   1   5     3224.25     3209.72     80.30 o
   7   1   5    42659.70    44061.80    382.38 o
   8   1   5    10077.33    10606.39    172.89 o
   9   1   5    21787.15    21671.32    301.70 o
  10   1   5     1912.90     2066.67    105.30 o
  11   1   5     3732.10     3670.49    187.96 o
  12   1   5     2736.72     3014.82    119.55 o
  13   1   5     3003.47     3223.30    153.01 o
  14   1   5      350.96      353.63     40.27 o
  15   1   5    14480.41    14681.63    227.76 o
  16   1   5     1427.74     1243.02     64.60 o
  17   1   5     5385.20     5229.05    200.90 o
  18   1   5     1118.75     1183.39     61.78 o
  19   1   5      574.67      685.71     78.68 o
  20   1   5       59.39      137.71     28.48 o
  21   1   5      157.30      211.46     30.44 o
  22   1   5      276.24      264.65     32.88 o
   1   2   5     4802.25     4574.56     74.33 o
   2   2   5      468.27      466.62     23.08 o
   3   2   5     5903.40     5729.70     75.57 o
   4   2   5      245.63      261.40     18.11 o
   5   2   5      275.29      385.37     28.47 o
   6   2   5     1362.99     1448.04     64.40 o
   7   2   5    11286.29    11722.92    153.20 o
   8   2   5     3501.63     3423.39     83.62 o
   9   2   5      846.68      776.02     45.26 o
  10   2   5      891.15      912.50     51.58 o
  11   2   5      294.58      280.12     33.75 o
  12   2   5     3687.19     3683.82    148.18 o
  13   2   5      822.63     1024.32     61.99 o
  14   2   5     4578.33     4614.09    186.74 o
  15   2   5      607.91      696.38     65.17 o
  16   2   5     2218.67     2094.37    105.90 o
  17   2   5     1361.57     1380.83     70.56 o
  18   2   5     1360.12     1550.67     85.75 o
  19   2   5      694.54      722.85     45.54 o
  20   2   5     1189.86     1125.39     77.37 o
  21   2   5      406.70      398.80     52.24 o
   0   3   5    89754.15    89367.32    524.13 o
   1   3   5     3256.44     2858.24     47.81 o
   2   3   5    14170.14    13641.26    124.36 o
   3   3   5    25242.88    25069.82    176.24 o
   4   3   5     6463.57     6089.19     85.21 o
   5   3   5     7191.02     6508.02    105.54 o
   6   3   5     4234.26     4079.25     87.36 o
   7   3   5     8612.15     8820.33    147.54 o
   8   3   5    11506.29    11620.62    201.93 o
   9   3   5      648.47      687.92     47.36 o
  10   3   5     7787.07     7752.48    149.91 o
  11   3   5     6211.97     6351.95    117.62 o
  12   3   5     6579.88     6475.21    124.33 o
  13   3   5     9419.32     9892.93    226.39 o
  14   3   5      948.66     1036.41     66.03 o
  15   3   5     8356.04     8117.33    233.81 o
  16   3   5     5257.05     5192.22    189.77 o
  17   3   5     4446.50     4299.04    152.50 o
  18   3   5     2244.77     2302.61    125.54 o
  19   3   5     4090.84     3919.68    189.95 o
  20   3   5      359.47      333.87     38.12 o
  21   3   5     1432.38     1449.75    104.29 o
   1   4   5     7793.13     7702.26    103.59 o
   2   4   5     4450.42     4259.00     52.30 o
   3   4   5     1465.55     1357.58     35.00 o
   4   4   5      972.75      989.64     47.73 o
   5   4   5     1047.27     1193.98     61.72 o
   6   4   5     8107.15     7605.80    108.06 o
   7   4   5     4409.60     4642.46    125.62 o
   8   4   5      183.42      240.87     39.31 o
   9   4   5     4161.51     4045.37    104.06 o
  10   4   5      906.28     1042.22     69.14 o
  11   4   5     5751.93     5593.65    182.15 o
  12   4   5     3769.24     3814.05    185.52 o
  13   4   5     6932.61     6933.71    244.67 o
  14   4   5     3970.82     4191.96    200.71 o
  15   4   5     1424.67     1477.27     99.32 o
  16   4   5       35.69       96.26     27.41 o
  17   4   5      855.98      913.93     73.15 o
  18   4   5     1833.27     1976.18    106.06 o
  19   4   5     1209.32     1313.37     74.95 o
  20   4   5      317.03      336.16     39.10 o
  21   4   5      420.35      373.29     43.64 o
   0   5   5    80326.59    80492.74   1119.28 o
   1   5   5     2683.17     2767.20     45.96 o
   2   5   5    69104.85    71996.24    556.07 o
   3   5   5     1941.95     1893.71     42.14 o
   4   5   5    20592.29    20802.60    166.16 o
   5   5   5    12280.78    12047.95    258.50 o
   6   5   5     7215.86     7265.20    176.10 o
   7   5   5     2602.95     2746.54     75.83 o
   8   5   5     5568.37     5549.95    120.10 o
   9   5   5       37.22       45.28     17.63 o
  10   5   5     1646.37     1723.21    108.44 o
  11   5   5     9220.70     9442.31    319.13 o
  12   5   5     3034.85     3105.48    196.39 o
  13   5   5     1739.19     1806.49    108.62 o
  14   5   5     1218.35     1174.56     93.46 o
  15   5   5       32.89       72.49     40.32 o
  16   5   5     1318.71     1521.22     86.02 o
  17   5   5      613.84      611.59     55.43 o
  18   5   5     1023.41      883.62     58.91 o
  19   5   5      429.67      452.29     41.82 o
  20   5   5      548.30      545.25     44.80 o
  21   5   5      897.29      947.12     84.50 o
   1   6   5     3337.78     3310.85     63.12 o
   2   6   5     4457.06     4457.22     84.31 o
   3   6   5    13819.80    13828.25    126.91 o
   4   6   5     1329.33     1428.37     55.58 o
   5   6   5     8566.96     8693.17    179.56 o
   6   6   5     1323.41     1341.72     64.38 o
   7   6   5     3896.69     3705.39     86.60 o
   8   6   5      353.18      405.74     29.14 o
   9   6   5     3521.83     3282.07    119.34 o
  10   6   5      256.68      181.62     34.65 o
  11   6   5      510.47      445.10     60.39 o
  12   6   5     1016.83     1187.74     95.91 o
  13   6   5     4236.69     4356.70    168.70 o
  14   6   5     1828.90     2089.45    116.52 o
  15   6   5     6018.95     6074.27    191.57 o
  16   6   5     1427.13     1519.22     86.68 o
  17   6   5      670.87      590.72     54.56 o
  18   6   5      137.90      107.74     25.32 o
  19   6   5      770.00      796.35     62.22 o
  20   6   5      613.61      556.07     57.19 o
  21   6   5       35.25      104.03     26.73 o
   0   7   5     1955.88     1967.93     54.55 o
   1   7   5     6199.23     6344.68    120.86 o
   2   7   5    26273.56    25490.58    197.18 o
   3   7   5     3578.40     3252.80     78.78 o
   4   7   5    21855.73    22194.75    211.49 o
   5   7   5      459.79      480.28     29.13 o
   6   7   5     8950.39     8831.71    156.35 o
   7   7   5      656.38      651.99     42.88 o
   8   7   5     3786.00     3601.31    131.69 o
   9   7   5       53.94       63.28     15.23 o
  10   7   5    12741.90    12014.38    291.10 o
  11   7   5     2973.07     2840.34    148.00 o
  12   7   5     4278.08     4154.79    124.83 o
  13   7   5     2281.85     1806.13    260.90 o
  14   7   5       60.87      113.38     48.39 o
  15   7   5      333.90      450.26     57.46 o
  16   7   5     1527.96     1629.71    109.89 o
  17   7   5     1257.72     1295.30     96.07 o
  18   7   5     1287.87     1250.96     82.81 o
  19   7   5       82.23      145.99     42.42 o
  20   7   5     2525.90     2484.86    176.02 o
   1   8   5      144.00      103.17     16.65 o
   2   8   5     6706.63     6024.44    111.77 o
   3   8   5     4324.65     3961.04     83.31 o
   4   8   5     3718.69     3594.87     88.72 o
   5   8   5     6150.23     5927.23    111.93 o
   6   8   5     8268.13     8078.84    161.50 o
   7   8   5     1316.71     1492.80     65.18 o
   8   8   5     5713.12     5640.22    188.88 o
   9   8   5     4308.72     4288.52    110.80 o
  10   8   5     2360.56     2329.70     83.29 o
  11   8   5     3534.51     3391.87     90.51 o
  12   8   5      657.19      604.71     44.79 o
  13   8   5     4696.02     4374.52    160.65 o
  14   8   5      134.62      104.80     29.66 o
  15   8   5     5923.85     6010.59    256.82 o
  16   8   5     1178.83     1286.51     92.80 o
  17   8   5      705.47      790.56     72.43 o
  18   8   5     1085.13     1160.40     87.01 o
  19   8   5      158.35      173.47     31.70 o
  20   8   5       31.44       76.70     25.89 o
   0   9   5     2703.37     2691.83    137.21 o
   1   9   5       38.90       60.23     19.18 o
   2   9   5    13452.53    13487.96    223.91 o
   3   9   5     4352.03     4429.11    107.32 o
   4   9   5     7143.90     7220.67    137.09 o
   5   9   5     7603.31     7344.29    133.13 o
   6   9   5     2382.43     2194.08     62.75 o
   7   9   5      942.53     1032.57     51.51 o
   8   9   5     3979.17     3971.35    101.55 o
   9   9   5     2504.57     2607.28     83.98 o
  10   9   5     2649.14     2413.86    118.16 o
  11   9   5     6321.02     5983.87    126.19 o
  12   9   5      440.28      498.89     54.05 o
  13   9   5     5095.86     4901.85    250.97 o
  14   9   5      677.31      630.95     64.60 o
  15   9   5      288.03      316.07     45.74 o
  16   9   5     1816.84     1748.00    127.92 o
  17   9   5      700.21      677.41     61.70 o
  18   9   5     1990.95     2104.03    144.50 o
  19   9   5       67.31      147.62    109.02 o
   1  10   5      889.12      963.33     48.98 o
   2  10   5     5326.80     5107.85     97.02 o
   3  10   5     4542.16     4446.02     79.42 o
   4  10   5     1730.16     1728.91     66.07 o
   5  10   5     4830.21     4655.96     90.19 o
   6  10   5     3132.28     3110.66     67.73 o
   7  10   5      400.22      362.45     36.31 o
   8  10   5     1867.85     1901.78     79.86 o
   9  10   5     2049.42     1967.70     86.18 o
  10  10   5     3324.39     3388.28     72.75 o
  11  10   5      867.56      918.45     51.99 o
  12  10   5     5912.92     5646.52    184.97 o
  13  10   5      779.28      755.35     51.52 o
  14  10   5     2808.78     2984.30    157.15 o
  15  10   5      256.04      295.22     39.27 o
  16  10   5      639.74      609.46     50.55 o
  17  10   5       83.89      197.63     56.65 o
  18  10   5      310.17      287.17     45.01 o
  19  10   5      667.56      636.66     82.23 o
   0  11   5    28665.63    29129.75    361.81 o
   1  11   5      336.57      408.23     42.61 o
   2  11   5     6371.36     6560.53    106.22 o
   3  11   5     2520.62     2645.40     72.83 o
   4  11   5     8189.80     7638.90    120.46 o
   5  11   5     3817.28     3975.00     98.01 o
   6  11   5     4180.38     4187.99     77.78 o
   7  11   5     1567.35     1589.21     84.60 o
   8  11   5     2380.86     2468.12     87.95 o
   9  11   5     2200.65     2072.69     93.29 o
  10  11   5     1215.40     1133.69     67.86 o
  11  11   5     1402.37     1443.14     90.33 o
  12  11   5      599.41      639.96     45.56 o
  13  11   5     1090.82      978.51     86.89 o
  14  11   5       35.19       26.09     18.55 o
  15  11   5     2016.77     1837.66    109.98 o
  16  11   5      391.51      480.80     58.49 o
  17  11   5     2796.30     2713.86    161.68 o
  18  11   5      627.12      671.28     72.71 o
   1  12   5      894.44      868.61     65.54 o
   2  12   5      142.77      227.45     31.80 o
   3  12   5     7528.98     7463.54    124.73 o
   4  12   5      792.42      725.24     55.52 o
   5  12   5     1550.97     1530.32     80.61 o
   6  12   5     1587.25     1568.52     70.06 o
   7  12   5     3408.19     3259.17     78.25 o
   8  12   5     1311.56     1290.34     71.83 o
   9  12   5      506.77      483.01     43.01 o
  10  12   5      357.99      397.09     41.28 o
  11  12   5     2121.20     2036.62     85.06 o
  12  12   5       16.59       49.22     27.78 o
  13  12   5      775.23      743.43     56.66 o
  14  12   5      123.39      154.42     32.41 o
  15  12   5     2103.01     2159.58    113.05 o
  16  12   5       95.96       70.00     31.42 o
  17  12   5      530.95      518.29     64.95 o
   0  13   5    14280.54    14940.38    461.32 o
   1  13   5      257.33      171.38     28.43 o
   2  13   5     5178.81     5347.49    106.29 o
   3  13   5     1067.39     1112.37     63.74 o
   4  13   5     4431.96     4560.20    121.69 o
   5  13   5      634.48      547.48     45.38 o
   6  13   5     2063.57     1942.45     59.84 o
   7  13   5     5433.07     5354.77    109.34 o
   8  13   5      185.52      164.42     22.49 o
   9  13   5     5085.26     5190.01    122.95 o
  10  13   5      162.89      148.64     25.07 o
  11  13   5       31.51       71.83     25.34 o
  12  13   5      567.95      518.95     43.60 o
  13  13   5       53.53        2.98     17.58 o
  14  13   5      577.06      520.26     46.48 o
  15  13   5     1264.05     1223.59     88.92 o
  16  13   5      118.55      115.21     22.91 o
   1  14   5     2466.22     2601.34    148.54 o
   2  14   5     3490.68     3393.36    201.50 o
   3  14   5     2698.25     2675.87    110.57 o
   4  14   5      932.26     1092.88     56.62 o
   5  14   5     2983.94     3034.49    128.76 o
   6  14   5       80.27       77.06     23.12 o
   7  14   5      488.59      437.81     45.38 o
   8  14   5     1247.10     1143.09     70.89 o
   9  14   5      228.02      192.61     25.31 o
  10  14   5       81.17       91.65     21.46 o
  11  14   5      136.30       92.58     21.23 o
  12  14   5     2969.00     2721.04    105.89 o
  13  14   5      203.94      157.57     25.01 o
  14  14   5     1368.86     1159.66     77.02 o
  15  14   5      305.89      319.17     40.30 o
   0  15   5    21523.84    22794.62    504.54 o
   1  15   5      115.20      168.68     28.31 o
   2  15   5     3468.99     3412.32    167.92 o
   3  15   5       14.25       50.11     19.19 o
   4  15   5      404.29      432.90     43.47 o
   5  15   5     1068.87     1086.40     80.43 o
   6  15   5       67.74       95.87     22.12 o
   7  15   5     5681.57     5953.68    158.40 o
   8  15   5     1850.26     1741.06    115.44 o
   9  15   5     3955.69     3491.62    200.51 o
  10  15   5      801.03      664.81     50.99 o
  11  15   5      237.71      296.30     33.36 o
  12  15   5       91.55       87.85     22.06 o
  13  15   5       26.43       93.55     22.76 o
  14  15   5      451.70      457.41     54.64 o
   1  16   5     1027.47     1076.02     62.44 o
   2  16   5      820.40      759.99     95.89 o
   3  16   5      310.07      234.52     54.82 o
   4  16   5      830.20      812.39     59.74 o
   5  16   5     1136.18     1136.45     64.53 o
   6  16   5      712.04      804.38     54.96 o
   7  16   5      499.07      488.41     45.91 o
   8  16   5      740.93      742.64     57.38 o
   9  16   5      120.08      141.75     28.38 o
  10  16   5      576.73      555.25     51.67 o
  11  16   5      363.57      327.05     54.08 o
  12  16   5      862.16      791.06     74.13 o
  13  16   5      275.93      294.20     52.92 o
   0  17   5     6825.51     7283.23    491.54 o
   1  17   5      735.15      775.70     57.01 o
   2  17   5     2193.62     2364.07    152.53 o
   3  17   5      783.26      799.72     65.47 o
   4  17   5      221.80      270.70     38.18 o
   5  17   5      111.92      176.24     46.53 o
   6  17   5     1717.80     1516.78     86.10 o
   7  17   5      216.29      178.49     67.71 o
   8  17   5     2469.57     2520.49    148.02 o
   9  17   5      180.94      163.47     28.12 o
  10  17   5      337.17      317.75     68.86 o
  11  17   5      770.13      605.05     70.23 o
   1  18   5      444.23      577.05     49.96 o
   2  18   5     1428.89     1412.43     81.59 o
   3  18   5      634.09      675.65     49.68 o
   4  18   5      773.23      816.64     63.97 o
   5  18   5      602.43      569.13     50.09 o
   6  18   5      261.97      294.75     44.34 o
   7  18   5       39.12      133.63     29.65 o
   8  18   5      623.62      688.32     71.55 o
   9  18   5      607.33      576.31     62.67 o
   0  19   5     2189.16     2326.31    254.63 o
   1  19   5      327.83      374.94     43.37 o
   2  19   5     2278.53     2557.99    141.57 o
   3  19   5      297.86      258.09     45.62 o
   4  19   5     2634.86     2813.78    161.37 o
   5  19   5      174.72      196.43     42.28 o
   6  19   5     1669.88     1651.62    127.99 o
   0   0   6     2184.21     2462.65    303.94 o
   2   0   6     1747.85     1840.24     44.38 o
   4   0   6     5508.03     5399.23    132.08 o
   6   0   6     2158.68     2099.28    119.00 o
   8   0   6      481.26      492.11     51.77 o
  10   0   6    10320.62     9653.42    258.29 o
  12   0   6    10139.69    10495.47    309.53 o
  14   0   6     2460.95     2276.89    164.51 o
  16   0   6      126.56      165.01     41.27 o
  18   0   6     7723.82     7980.12    568.06 o
  20   0   6     5471.75     5511.12    339.19 o
   1   1   6     7322.83     6597.25     77.94 o
   2   1   6     6149.50     6108.04     80.26 o
   3   1   6    15914.04    15378.82    210.26 o
   4   1   6     3104.85     3197.74     78.25 o
   5   1   6    34219.36    33699.15    270.27 o
   6   1   6     2116.10     2248.96     74.73 o
   7   1   6    11307.24    11112.53    157.21 o
   8   1   6    14604.10    14232.15    186.41 o
   9   1   6      297.71      375.95     27.84 o
  10   1   6     2797.52     3014.06    101.45 o
  11   1   6       34.61       79.87     20.81 o
  12   1   6     1757.84     1986.06    105.67 o
  13   1   6      341.00      441.68     43.26 o
  14   1   6     2096.98     2138.03    102.62 o
  15   1   6      245.40      311.89     40.09 o
  16   1   6      786.95      803.50     48.68 o
  17   1   6     1410.97     1418.50     77.34 o
  18   1   6      281.92      300.79     40.78 o
  19   1   6      392.68      393.00     52.24 o
  20   1   6      515.06      618.64     47.62 o
  21   1   6     1187.53     1275.79     70.84 o
   0   2   6    19254.79    19406.89    220.17 o
   1   2   6     9942.59     8925.75     97.57 o
   2   2   6     1993.38     2152.49     38.77 o
   3   2   6    56444.40    56892.75    571.63 o
   4   2   6      954.66     1031.85     47.90 o
   5   2   6     5955.40     5439.67    101.33 o
   6   2   6     1184.83     1320.53     71.13 o
   7   2   6     5519.50     5641.47     98.98 o
   8   2   6     1364.39     1707.56     87.66 o
   9   2   6      360.75      411.97     33.79 o
  10   2   6     3976.86     3577.71     61.75 o
  11   2   6     1522.08     1518.00     76.06 o
  12   2   6     7200.84     7235.39    132.34 o
  13   2   6     1958.27     2102.83    106.92 o
  14   2   6      417.17      480.16     41.84 o
  15   2   6      148.78      152.09     27.98 o
  16   2   6      550.43      566.86     51.93 o
  17   2   6     3539.15     3458.75    191.00 o
  18   2   6     2084.35     2071.30    119.75 o
  19   2   6     1687.87     1768.00     87.56 o
  20   2   6     3193.01     3155.31    148.20 o
  21   2   6      364.75      373.04     43.86 o
   1   3   6     7643.75     7209.29     82.76 o
   2   3   6     5359.61     5381.25     76.45 o
   3   3   6    56204.67    57869.16    344.60 o
   4   3   6     3417.32     3319.68     69.34 o
   5   3   6    30937.84    31493.12    209.30 o
   6   3   6    20863.96    22499.46    290.60 o
   7   3   6     9320.63     9238.68    162.08 o
   8   3   6    27100.02    28029.30    230.97 o
   9   3   6      143.33      163.93     20.86 o
  10   3   6    11773.41    12087.37    195.14 o
  11   3   6      161.73      232.34     29.45 o
  12   3   6     3248.98     3602.95    138.95 o
  13   3   6     1157.50     1116.82     59.56 o
  14   3   6     9718.96     8880.08    351.56 o
  15   3   6      720.88      686.33     45.35 o
  16   3   6     3647.37     3747.68    174.29 o
  17   3   6     1272.33     1216.59     77.24 o
  18   3   6     1254.82     1187.58     72.45 o
  19   3   6      536.30      478.89     52.23 o
  20   3   6     1550.71     1573.76     97.65 o
  21   3   6      286.39      314.13     58.77 o
   0   4   6     4114.24     4138.05     78.38 o
   1   4   6      877.95      875.66     34.04 o
   2   4   6      285.41      322.04     17.25 o
   3   4   6     1943.78     2016.52     56.96 o
   4   4   6     1477.82     1436.84     50.34 o
   5   4   6     7434.03     7443.61    123.65 o
   6   4   6    10660.15    11387.12    275.95 o
   7   4   6     7704.72     7636.40    145.29 o
   8   4   6     4701.72     4349.56    104.42 o
   9   4   6      650.90      718.50     50.77 o
  10   4   6     3972.56     4018.35    137.70 o
  11   4   6     3629.56     3623.30    148.19 o
  12   4   6     2579.98     2698.46    134.91 o
  13   4   6     4476.94     4703.67    165.99 o
  14   4   6     1011.46     1139.63     68.27 o
  15   4   6     2571.16     2967.11    190.18 o
  16   4   6       37.86       54.51     27.01 o
  17   4   6       41.24      106.67     25.52 o
  18   4   6      157.10      200.42     32.82 o
  19   4   6     1910.48     2082.67    102.42 o
  20   4   6      641.40      774.96     69.22 o
  21   4   6     1017.13      968.17     75.35 o
   1   5   6      580.41      601.46     29.98 o
   2   5   6     8927.66     8833.42     91.54 o
   3   5   6    27946.46    29095.05    219.12 o
   4   5   6      568.60      605.35     34.48 o
   5   5   6     7901.99     7662.82    124.10 o
   6   5   6     6159.28     6012.35    121.02 o
   7   5   6      194.95      188.61     29.42 o
   8   5   6     3274.07     3360.35    197.97 o
   9   5   6     1659.84     1764.80    109.04 o
  10   5   6    21627.87    22729.65    353.35 o
  11   5   6     4550.25     4664.37    122.29 o
  12   5   6    23963.85    25546.94    843.88 o
  13   5   6      566.65      637.86     82.73 o
  14   5   6    13498.48    14187.06    370.00 o
  15   5   6      751.05      819.90     86.07 o
  16   5   6     3407.28     3788.51    240.76 o
  17   5   6      486.73      464.45     47.75 o
  18   5   6      368.23      391.14     35.03 o
  19   5   6     1657.39     1703.12    105.98 o
  20   5   6     3156.75     3291.90    175.86 o
  21   5   6      872.74      845.58     67.27 o
   0   6   6    13002.12    12793.79    207.49 o
   1   6   6      446.37      357.52     20.44 o
   2   6   6     3528.37     3441.30     62.31 o
   3   6   6     8774.72     9097.60    119.60 o
   4   6   6     6731.26     6378.76    131.34 o
   5   6   6     5839.07     5813.94    104.45 o
   6   6   6     1221.88     1196.25     56.73 o
   7   6   6     1151.56     1139.13     49.99 o
   8   6   6     1841.12     1592.10     51.99 o
   9   6   6     1108.67     1058.96     83.22 o
  10   6   6     8698.56     8830.42    248.19 o
  11   6   6      376.55      394.93     41.25 o
  12   6   6      324.90      378.63     62.13 o
  13   6   6      982.34     1197.91     85.75 o
  14   6   6      912.69     1058.63    116.64 o
  15   6   6      869.01      943.09     67.44 o
  16   6   6      844.85      877.52     70.77 o
  17   6   6      188.74      223.34     81.06 o
  18   6   6      720.16      752.43     56.70 o
  19   6   6      256.10      211.78     46.74 o
  20   6   6      200.51      235.25     40.87 o
   1   7   6     1491.35     1395.00     53.70 o
   2   7   6      664.49      626.18     39.60 o
   3   7   6       21.23        6.13     10.08 o
   4   7   6    15408.84    15129.90    172.72 o
   5   7   6     2204.97     2246.15     80.67 o
   6   7   6    11483.81    11599.38    180.72 o
   7   7   6     5169.66     4847.09     93.66 o
   8   7   6     2824.19     2753.91     69.83 o
   9   7   6      538.51      531.58     40.01 o
  10   7   6     9692.27     9662.08    190.31 o
  11   7   6     1141.93     1206.72     68.83 o
  12   7   6    24834.58    25672.20   1066.76 o
  13   7   6     1859.49     2034.77    185.60 o
  14   7   6     4874.76     5104.77    338.19 o
  15   7   6      146.00      155.15     29.72 o
  16   7   6      234.93      253.78     46.52 o
  17   7   6       72.53      150.18     29.49 o
  18   7   6      209.31      320.33     46.05 o
  19   7   6      348.74      341.20     49.41 o
  20   7   6      813.57      938.44     60.70 o
   0   8   6     1081.61     1249.47     67.89 o
   1   8   6     1762.92     1655.55     45.19 o
   2   8   6      700.94      789.44     34.41 o
   3   8   6     3049.75     3088.83     88.54 o
   4   8   6     4640.19     4599.97    108.07 o
   5   8   6     4658.38     4394.53     73.79 o
   6   8   6       72.03       89.96     19.84 o
   7   8   6     1338.41     1380.25     96.46 o
   8   8   6       78.84       86.51     20.52 o
   9   8   6      197.19      227.15     30.68 o
  10   8   6     4993.10     4926.56    169.89 o
  11   8   6       52.71       49.20     22.98 o
  12   8   6     2027.69     1676.37    142.81 o
  13   8   6      432.47      590.42     57.90 o
  14   8   6      656.96      745.12     55.73 o
  15   8   6     3922.41     4245.81    182.58 o
  16   8   6      661.42      803.88     75.62 o
  17   8   6      463.07      499.12     57.64 o
  18   8   6     1076.15     1106.34     77.42 o
  19   8   6      173.67      297.73     41.32 o
   1   9   6      141.41      171.23     19.80 o
   2   9   6     7830.09     7711.08    141.24 o
   3   9   6     6820.53     6523.13    110.42 o
   4   9   6     6104.88     5792.98    126.43 o
   5   9   6    17752.82    18195.29    219.78 o
   6   9   6    11060.86    11528.77    314.17 o
   7   9   6       11.53       38.83     13.32 o
   8   9   6     5103.23     5324.63    152.83 o
   9   9   6      372.30      333.89     33.74 o
  10   9   6     1389.84     1271.88     80.67 o
  11   9   6     1093.07     1024.79     66.67 o
  12   9   6     2925.22     2768.63    165.10 o
  13   9   6      301.45      325.39     40.30 o
  14   9   6     6876.00     6915.95    325.60 o
  15   9   6     2455.91     2610.77    144.50 o
  16   9   6     3628.59     3430.39    226.44 o
  17   9   6      517.78      603.56     51.51 o
  18   9   6     1366.99     1479.14    119.32 o
  19   9   6     1360.43     1146.86     77.30 o
   0  10   6     4026.08     4061.37    218.18 o
   1  10   6        2.81       12.76     18.01 o
   2  10   6     2631.29     2595.87     76.04 o
   3  10   6      215.55      270.55     33.45 o
   4  10   6      628.30      683.79     44.13 o
   5  10   6     6013.89     5955.80    175.20 o
   6  10   6     1284.79     1307.09     61.46 o
   7  10   6     6311.63     6442.89    163.10 o
   8  10   6     4024.02     3959.99    110.27 o
   9  10   6      104.82       59.02     17.60 o
  10  10   6     1102.74     1138.46     56.76 o
  11  10   6      335.33      308.59     35.13 o
  12  10   6       43.19       48.70     18.65 o
  13  10   6     2189.96     2180.21    133.69 o
  14  10   6     2623.85     2619.59    134.00 o
  15  10   6      454.11      327.61     42.83 o
  16  10   6      342.96      345.74     46.93 o
  17  10   6      746.48      779.40     70.94 o
  18  10   6     1185.94     1101.75    140.87 o
   1  11   6      411.57      393.09     36.43 o
   2  11   6      616.25      658.29     46.53 o
   3  11   6     4207.81     4173.61     57.13 o
   4  11   6      733.46      771.72     55.20 o
   5  11   6     6248.17     6277.84    141.00 o
   6  11   6      611.53      547.51     44.69 o
   7  11   6     1993.44     1935.88     84.61 o
   8  11   6      286.54      211.74     28.33 o
   9  11   6       88.98       74.68     16.33 o
  10  11   6       38.70       63.72     29.37 o
  11  11   6      835.16      736.67     56.98 o
  12  11   6      933.78      908.56     64.43 o
  13  11   6      941.97      919.38     60.14 o
  14  11   6     4052.12     4259.90    121.52 o
  15  11   6      369.93      387.61     43.17 o
  16  11   6     2212.49     2448.18    162.25 o
  17  11   6      160.25      174.79     31.91 o
  18  11   6      287.35      320.12     41.39 o
   0  12   6      304.99      310.47     66.13 o
   1  12   6      431.12      435.30     37.00 o
   2  12   6     1124.40     1233.99     70.84 o
   3  12   6     2582.88     2625.48     73.74 o
   4  12   6     1123.43     1107.92     59.22 o
   5  12   6     6902.56     6458.83    168.27 o
   6  12   6      893.08      958.06     50.83 o
   7  12   6     1410.00     1415.11     75.24 o
   8  12   6     1285.20     1207.93     61.12 o
   9  12   6      430.78      405.63     40.31 o
  10  12   6     6662.61     6625.48    115.35 o
  11  12   6       27.42       61.56     33.39 o
  12  12   6     1803.52     1575.02     68.71 o
  13  12   6     1595.14     1577.61     87.90 o
  14  12   6      407.62      316.17     37.03 o
  15  12   6     1621.77     1500.92     83.82 o
  16  12   6      181.18      175.73     45.66 o
  17  12   6      897.54      933.56     74.44 o
   1  13   6    13026.90    13566.21    229.87 o
   2  13   6       75.95       72.84     29.37 o
   3  13   6     4669.96     4582.87    138.53 o
   4  13   6        3.30       25.62     19.05 o
   5  13   6     2095.90     2086.17     62.97 o
   6  13   6       85.33       79.97     16.85 o
   7  13   6     3402.26     3353.56     92.76 o
   8  13   6      842.25      804.32     53.97 o
   9  13   6     1397.58     1336.55     68.43 o
  10  13   6     2902.35     2807.69    125.22 o
  11  13   6      178.94      192.17     49.74 o
  12  13   6     2383.67     1990.13     91.88 o
  13  13   6      456.99      435.92     59.14 o
  14  13   6      420.69      433.42     43.83 o
  15  13   6     1220.15     1161.59     71.10 o
  16  13   6      103.80      142.79     36.83 o
   0  14   6     6223.42     6280.57    257.14 o
   1  14   6       14.12       31.46     46.21 o
   2  14   6     6274.31     6656.76    213.47 o
   3  14   6      269.73      345.40     38.35 o
   4  14   6      366.09      444.51     48.21 o
   5  14   6      209.42      160.39     26.04 o
   6  14   6     1659.56     1626.86    119.06 o
   7  14   6      425.04      403.41     39.91 o
   8  14   6     1526.55     1427.38     62.34 o
   9  14   6        0.88       32.71     13.49 o
  10  14   6     1529.69     1532.58     71.29 o
  11  14   6      500.36      477.99     45.68 o
  12  14   6      197.70      152.46     23.76 o
  13  14   6     4395.02     4581.70    234.90 o
  14  14   6      375.29      252.64     45.48 o
  15  14   6     2423.89     2226.07    119.20 o
   1  15   6     2460.36     2672.13    134.86 o
   2  15   6     1759.57     1813.54     87.82 o
   3  15   6     1306.68     1226.77     72.77 o
   4  15   6      305.92      300.67     35.70 o
   5  15   6     1025.37     1051.29     73.89 o
   6  15   6      496.19      498.13     60.40 o
   7  15   6     1196.87     1199.09     81.89 o
   8  15   6     5807.93     5417.99    169.50 o
   9  15   6      754.48      766.52     57.59 o
  10  15   6     5040.67     5231.46    174.86 o
  11  15   6     1767.38     1590.98    122.01 o
  12  15   6      736.80      587.30     49.62 o
  13  15   6     1746.55     1542.01    111.97 o
  14  15   6      566.21      560.68     62.61 o
   0  16   6      302.64      260.51     57.61 o
   1  16   6      766.05      726.89     61.61 o
   2  16   6      784.59      920.99     75.46 o
   3  16   6     2686.87     2761.83    119.14 o
   4  16   6     1894.01     2039.26    103.79 o
   5  16   6      837.42      804.38     54.21 o
   6  16   6     1316.28     1260.49     75.92 o
   7  16   6     1181.47     1204.36     76.61 o
   8  16   6      296.45      175.96     31.16 o
   9  16   6      638.21      469.76     49.15 o
  10  16   6     1936.69     1969.11    142.99 o
  11  16   6       77.21      108.47     25.03 o
  12  16   6     1147.27     1173.83     99.05 o
   1  17   6      256.73      325.41     47.52 o
   2  17   6     2060.77     2254.17    135.79 o
   3  17   6     2061.22     2196.67    104.74 o
   4  17   6     1026.40     1091.58     71.14 o
   5  17   6     1515.10     1609.30    106.64 o
   6  17   6      882.44      926.13     61.13 o
   7  17   6      518.03      484.59     72.68 o
   8  17   6     3809.63     4098.80    241.10 o
   9  17   6      287.14      167.13     48.27 o
  10  17   6     3396.89     3271.11    119.11 o
   0  18   6      774.78      841.34     99.07 o
   1  18   6      150.26      244.51     34.74 o
   2  18   6      903.30      963.09     55.30 o
   3  18   6      104.30      114.50     28.72 o
   4  18   6     2092.95     2428.51    136.05 o
   5  18   6       58.80      110.44     26.70 o
   6  18   6     1876.16     1868.68    154.93 o
   7  18   6       68.89      135.17     32.37 o
   8  18   6       17.20      155.09     65.30 o
   1  19   6      456.84      532.72     93.99 o
   2  19   6     1369.26     1555.94     99.38 o
   3  19   6      608.92      600.66     59.19 o
   4  19   6     1362.33     1512.90     83.84 o
   5  19   6      109.21      149.53     24.84 o
   2   0   7    21157.19    21188.35    422.56 o
   4   0   7    12016.64    12513.98    197.62 o
   6   0   7    20241.38    21234.59    340.13 o
   8   0   7    15520.70    15037.30    255.87 o
  10   0   7     2466.87     2636.84    168.59 o
  12   0   7     3527.19     3541.55    272.66 o
  14   0   7     5350.96     5183.54    160.06 o
  16   0   7     8507.58     8942.66    357.43 o
  18   0   7    10595.34    11259.06    331.79 o
  20   0   7     1508.02     1430.20    111.17 o
   0   1   7     1225.41     1150.82     52.39 o
   1   1   7     3881.40     3931.80     57.87 o
   2   1   7      778.19      762.47     36.86 o
   3   1   7     7303.54     6773.49     73.25 o
   4   1   7      835.32      834.34     47.60 o
   5   1   7    25519.33    26466.89    182.08 o
   6   1   7     2970.35     2822.30     60.41 o
   7   1   7    10783.04    10091.91    152.45 o
   8   1   7     6488.25     6199.09    139.55 o
   9   1   7     5771.19     5486.17    108.02 o
  10   1   7     1544.58     1642.52    104.42 o
  11   1   7     2744.13     2987.38    159.75 o
  12   1   7     3078.27     3261.86    198.57 o
  13   1   7     5552.19     5591.32    121.00 o
  14   1   7      179.09      173.73     27.95 o
  15   1   7    15173.95    15603.39    389.13 o
  16   1   7     1031.95     1089.05     73.92 o
  17   1   7      528.93      506.00     54.71 o
  18   1   7     1444.58     1461.14     75.97 o
  19   1   7        6.44       31.55     33.09 o
  20   1   7      315.38      275.66     38.76 o
  21   1   7      488.00      478.26     67.62 o
   1   2   7      760.96      791.69     31.33 o
   2   2   7     3382.03     3246.73     63.18 o
   3   2   7      707.13      831.47     50.29 o
   4   2   7       71.12      135.84     11.13 o
   5   2   7     2230.72     2312.55     60.16 o
   6   2   7     9330.65     9303.57    131.46 o
   7   2   7     1883.91     2021.40     90.05 o
   8   2   7     3880.49     3590.64     82.90 o
   9   2   7     1375.14     1312.25     80.15 o
  10   2   7     1801.39     1760.59     90.58 o
  11   2   7     5656.89     5426.42    206.25 o
  12   2   7     2568.94     2734.41    115.31 o
  13   2   7     1240.68     1296.81     75.91 o
  14   2   7     1503.86     1596.50     78.19 o
  15   2   7     4209.21     4115.74    126.89 o
  16   2   7     1715.13     1956.44    122.93 o
  17   2   7     1456.53     1620.82    134.06 o
  18   2   7      279.62      319.42     35.77 o
  19   2   7      190.47      175.38     29.89 o
  20   2   7      744.03      923.88     62.23 o
  21   2   7      865.48      882.73     60.78 o
   0   3   7    69300.39    69666.27    404.14 o
   1   3   7      102.91       83.32     12.37 o
   2   3   7    48878.05    52142.80    345.59 o
   3   3   7      536.40      629.21     30.79 o
   4   3   7    18803.95    19485.32    184.64 o
   5   3   7     1746.83     1596.32     56.90 o
   6   3   7     7913.83     8345.96    126.45 o
   7   3   7     9357.31     9239.69    136.02 o
   8   3   7     1900.29     2164.89    116.08 o
   9   3   7     1241.47     1361.55     84.26 o
  10   3   7      331.26      373.65     36.78 o
  11   3   7    15299.62    15938.08    253.22 o
  12   3   7     2508.16     2684.21    112.38 o
  13   3   7    21512.10    22189.67    415.65 o
  14   3   7      446.33      469.78     39.92 o
  15   3   7     7320.37     7223.66    170.58 o
  16   3   7      960.63     1077.23     74.43 o
  17   3   7     1934.03     1996.51     96.55 o
  18   3   7     1751.45     1851.82    100.70 o
  19   3   7      981.38     1028.99     64.67 o
  20   3   7      323.52      301.36     64.97 o
  21   3   7     1095.56     1202.82    120.70 o
   1   4   7    15802.43    15640.53    121.20 o
   2   4   7     3117.70     3132.08     71.07 o
   3   4   7      298.78      247.22     26.21 o
   4   4   7     4376.72     4454.93     95.18 o
   5   4   7     8164.36     7986.15    152.10 o
   6   4   7      456.90      403.09     34.63 o
   7   4   7     8882.95     8526.71    134.61 o
   8   4   7      102.46      114.98     24.95 o
   9   4   7     1108.52     1125.05     57.36 o
  10   4   7       69.32       76.43     25.81 o
  11   4   7     9379.09     9614.06    242.55 o
  12   4   7     1404.92     1468.36     79.90 o
  13   4   7     3848.22     3712.69    163.93 o
  14   4   7     2759.46     2825.64    133.73 o
  15   4   7      663.61      661.90     45.90 o
  16   4   7        8.72       47.49     46.87 o
  17   4   7      971.70      984.43     68.53 o
  18   4   7      442.63      539.18     46.74 o
  19   4   7     1055.81     1264.16     99.63 o
  20   4   7      725.61      804.19     72.08 o
  21   4   7      194.95      181.56     37.35 o
   0   5   7     5410.90     4971.01    132.16 o
   1   5   7      212.63      217.62     23.99 o
   2   5   7    37078.19    38225.55    236.38 o
   3   5   7     3089.48     3116.80     49.89 o
   4   5   7    20136.36    20468.45    207.03 o
   5   5   7     9040.83     8622.14    175.24 o
   6   5   7     9383.88     9486.37    169.00 o
   7   5   7     2931.59     3082.09    121.36 o
   8   5   7     1738.93     1808.21    121.79 o
   9   5   7     1034.50     1105.49     70.53 o
  10   5   7     1160.98     1361.52    105.59 o
  11   5   7     6228.78     6548.18    173.64 o
  12   5   7     1119.73     1275.85     73.97 o
  13   5   7     1420.40     1438.87     89.60 o
  14   5   7     1576.77     1512.46     86.91 o
  15   5   7      509.21      552.18     51.04 o
  16   5   7     1446.04     1421.93     88.66 o
  17   5   7      170.27      118.30     23.94 o
  18   5   7     2057.92     1886.36    121.35 o
  19   5   7     1007.03      913.05     65.83 o
  20   5   7     2305.41     1993.56    148.68 o
   1   6   7     8032.78     7551.93    102.56 o
   2   6   7     1997.83     1914.32     47.87 o
   3   6   7     1960.23     1849.64     55.74 o
   4   6   7     1398.77     1455.95     52.46 o
   5   6   7      106.80      130.91     23.84 o
   6   6   7      238.25      289.49     46.64 o
   7   6   7     1253.76     1215.03     84.65 o
   8   6   7       99.31      166.37     47.07 o
   9   6   7     1814.26     1706.81    127.96 o
  10   6   7      846.09      936.90     72.59 o
  11   6   7     5890.71     5873.52    204.14 o
  12   6   7      445.85      503.05     59.59 o
  13   6   7     3780.07     3861.09    174.13 o
  14   6   7     2251.47     2258.82    127.29 o
  15   6   7     1665.92     1849.90    127.19 o
  16   6   7      373.46      516.73     63.78 o
  17   6   7      290.05      290.85     37.26 o
  18   6   7       26.58      110.33     32.65 o
  19   6   7     1489.64     1664.74     89.75 o
  20   6   7      133.34      127.20     31.73 o
   0   7   7     4742.89     4920.44    148.52 o
   1   7   7     2889.30     2825.37     60.96 o
   2   7   7    13376.95    13216.26    139.29 o
   3   7   7     7711.86     7743.13    112.86 o
   4   7   7    28245.07    28193.36    238.10 o
   5   7   7     1895.90     1943.33     64.60 o
   6   7   7     8244.14     8327.23    210.08 o
   7   7   7     7343.72     7115.10    129.79 o
   8   7   7      429.21      417.72     39.03 o
   9   7   7      529.92      594.01     68.03 o
  10   7   7     3647.32     3740.28    195.03 o
  11   7   7     2301.56     2421.16    151.84 o
  12   7   7     1229.55     1345.42     94.42 o
  13   7   7     6102.61     6220.40    335.34 o
  14   7   7     2420.27     2508.01    186.67 o
  15   7   7      983.12      984.53     88.79 o
  16   7   7      738.40      816.32     82.86 o
  17   7   7      343.45      478.95     63.05 o
  18   7   7     1570.97     1785.59    125.31 o
  19   7   7       80.79      100.54     27.36 o
  20   7   7     3543.71     3667.52    165.75 o
   1   8   7      857.60      829.33     39.37 o
   2   8   7     2420.84     2290.34     53.26 o
   3   8   7     6389.85     6319.64    114.45 o
   4   8   7     1871.71     1810.00     72.10 o
   5   8   7     3539.06     3654.22     55.01 o
   6   8   7     1834.46     1866.13    118.16 o
   7   8   7     2946.16     2991.57     98.34 o
   8   8   7     1250.83     1277.50     63.41 o
   9   8   7     4028.53     3920.94     77.83 o
  10   8   7     1869.78     1680.85     83.62 o
  11   8   7     1244.27     1202.83     76.16 o
  12   8   7     1557.93     1710.30    154.99 o
  13   8   7     1373.95     1511.01    111.66 o
  14   8   7       79.38       73.59     35.49 o
  15   8   7      910.61      962.69     74.56 o
  16   8   7      855.77      804.62     56.80 o
  17   8   7      798.71      819.37     60.59 o
  18   8   7      412.13      440.40     43.05 o
  19   8   7      304.88      368.10     52.86 o
   0   9   7    10381.77    10187.11    267.51 o
   1   9   7     1383.72     1364.71     62.43 o
   2   9   7    23516.61    24263.72    199.29 o
   3   9   7    23339.34    23437.39    214.35 o
   4   9   7    17321.64    17514.96    177.23 o
   5   9   7    19739.34    19651.80    176.74 o
   6   9   7     4023.07     3893.58     66.40 o
   7   9   7      844.23     1014.19     66.05 o
   8   9   7     2466.35     2618.67     81.48 o
   9   9   7      781.24      767.88     53.73 o
  10   9   7     3047.28     2716.26     74.70 o
  11   9   7      855.12      826.25     51.19 o
  12   9   7      748.53      663.36     52.23 o
  13   9   7     2534.60     2857.52    198.71 o
  14   9   7      662.07      759.91     63.21 o
  15   9   7      225.69      178.10     74.50 o
  16   9   7      709.41      732.11     80.42 o
  17   9   7      108.28      136.16     34.72 o
  18   9   7      303.51      236.62     50.23 o
  19   9   7       56.07       68.62     25.08 o
   1  10   7     4376.21     4178.07    132.45 o
   2  10   7     1369.53     1222.82     51.84 o
   3  10   7     3331.46     3157.26     61.21 o
   4  10   7     3210.78     3032.47     69.65 o
   5  10   7     3651.08     3613.49     76.72 o
   6  10   7     3334.63     3415.70     89.66 o
   7  10   7      717.46      717.69     56.04 o
   8  10   7     5733.80     5599.10    144.38 o
   9  10   7      608.72      710.02     76.37 o
  10  10   7      778.20      767.57     59.05 o
  11  10   7     3157.48     3093.32    116.32 o
  12  10   7     3060.69     3276.24    140.00 o
  13  10   7      935.39     1049.37     69.32 o
  14  10   7     1020.71      957.17     82.89 o
  15  10   7       97.76      150.52     33.05 o
  16  10   7     2874.08     2811.43    187.77 o
  17  10   7      265.26      316.85     46.34 o
  18  10   7      938.91      952.34     80.63 o
   0  11   7     1296.23     1416.98    179.21 o
   1  11   7      765.45      758.87     58.73 o
   2  11   7      465.33      421.76     29.77 o
   3  11   7      269.95      275.66     24.00 o
   4  11   7      739.24      875.15     56.17 o
   5  11   7     1281.76     1272.07     72.39 o
   6  11   7       35.52       69.70     16.20 o
   7  11   7        3.07       -7.57     10.66 o
   8  11   7     1186.92     1090.43     67.77 o
   9  11   7      419.57      391.24     39.06 o
  10  11   7     1085.15     1009.81     56.09 o
  11  11   7     1823.57     1520.58    100.85 o
  12  11   7      280.43      249.63     42.12 o
  13  11   7     3192.76     3401.10    132.29 o
  14  11   7     1915.19     1861.02    101.75 o
  15  11   7     3081.60     2949.84    155.94 o
  16  11   7     1388.38     1264.94    125.13 o
  17  11   7     1207.41     1214.98    101.08 o
   1  12   7     2151.07     2085.06     82.56 o
   2  12   7      215.87      205.42     33.36 o
   3  12   7     5911.50     6229.63    106.96 o
   4  12   7      412.31      359.47     35.60 o
   5  12   7     3146.24     3098.90    114.84 o
   6  12   7     1579.59     1490.98     62.15 o
   7  12   7      579.08      527.17     42.93 o
   8  12   7     2820.21     2876.66     86.11 o
   9  12   7      529.99      552.23     54.11 o
  10  12   7      817.24      827.02     54.42 o
  11  12   7      656.69      560.04     56.10 o
  12  12   7      319.71      242.91     35.72 o
  13  12   7      937.64      874.03     62.68 o
  14  12   7      327.77      354.97     37.13 o
  15  12   7      999.10      950.91     92.50 o
  16  12   7      794.80      617.32     65.10 o
   0  13   7     3684.20     3605.64    143.01 o
   1  13   7      316.47      310.01     42.56 o
   2  13   7     2602.69     2706.68    116.49 o
   3  13   7        7.21       14.71     21.51 o
   4  13   7     1434.89     1512.08     46.38 o
   5  13   7      723.01      710.35     49.67 o
   6  13   7      365.56      362.51     40.02 o
   7  13   7     5935.85     6273.88    124.11 o
   8  13   7      426.60      363.51     37.44 o
   9  13   7     5039.17     5138.13    142.14 o
  10  13   7     1092.86      949.42     57.41 o
  11  13   7     1447.43     1409.17     78.23 o
  12  13   7      751.10      798.41     63.50 o
  13  13   7     1374.15     1368.46     83.02 o
  14  13   7      506.01      448.02     41.23 o
  15  13   7     2024.65     1978.32    106.34 o
   1  14   7      329.75      376.43     42.52 o
   2  14   7      260.41      184.88     35.63 o
   3  14   7     1878.39     1847.36     90.69 o
   4  14   7      175.01      196.13     40.08 o
   5  14   7     6676.97     6930.62    135.00 o
   6  14   7     1570.39     1490.18     59.61 o
   7  14   7      872.78      781.88     59.56 o
   8  14   7      899.94      775.67     58.48 o
   9  14   7      193.13      181.33     26.10 o
  10  14   7      738.67      621.90     49.90 o
  11  14   7      117.44       94.50     22.00 o
  12  14   7      316.18      309.71     31.36 o
  13  14   7      289.63      307.44     49.22 o
  14  14   7      302.59      280.63     40.04 o
   0  15   7    12301.62    12827.90    258.93 o
   1  15   7       27.59       88.00     19.88 o
   2  15   7      917.84     1053.48     63.46 o
   3  15   7      161.78      208.15     30.13 o
   4  15   7      650.67      610.69     49.87 o
   5  15   7      268.02      267.50     31.31 o
   6  15   7      745.40      806.36     59.75 o
   7  15   7     4036.97     4050.18    120.52 o
   8  15   7     3220.95     3072.00    154.80 o
   9  15   7     4147.59     3703.78    183.75 o
  10  15   7     1027.68      873.50     72.80 o
  11  15   7      662.31      535.01     62.35 o
  12  15   7        3.81       72.37     26.62 o
  13  15   7       87.02      119.61     25.53 o
   1  16   7     1317.51     1339.62     76.44 o
   2  16   7      987.66     1009.00     66.17 o
   3  16   7      543.25      580.56     52.38 o
   4  16   7      768.37      771.55     47.13 o
   5  16   7     2269.22     2278.16     97.97 o
   6  16   7      303.91      303.44     38.23 o
   7  16   7      354.69      313.49     34.93 o
   8  16   7     1377.41     1238.79     95.05 o
   9  16   7     1328.44     1262.46    100.95 o
  10  16   7      436.82      448.16     61.45 o
  11  16   7       37.34       76.96     31.02 o
  12  16   7     2381.65     2262.09    124.35 o
   0  17   7     6738.70     7608.78    342.91 o
   1  17   7      510.47      532.94     42.99 o
   2  17   7     1229.31     1372.90     72.27 o
   3  17   7      743.88      798.83     66.12 o
   4  17   7      179.36      238.51     59.36 o
   5  17   7       31.93      129.24     73.03 o
   6  17   7     1393.66     1354.00     77.91 o
   7  17   7      698.54      673.79     68.54 o
   8  17   7     1757.23     1737.66    107.12 o
   9  17   7       32.55       60.38     34.35 o
  10  17   7      234.52      174.20     33.07 o
   1  18   7      492.03      425.15     52.42 o
   2  18   7     1448.63     1554.39     98.75 o
   3  18   7       27.01       50.72     34.68 o
   4  18   7      682.70      737.62     62.05 o
   5  18   7      385.96      311.62     44.67 o
   6  18   7     1243.26     1333.35     93.52 o
   7  18   7      427.78      479.18     52.30 o
   0  19   7     3569.72     3771.30    264.88 o
   1  19   7      341.49      496.22     49.85 o
   2  19   7     2210.39     2453.90    131.39 o
   3  19   7      347.32      452.32     55.90 o
   4  19   7     2505.83     2458.83    139.59 o
   0   0   8     1519.11     1579.02     82.44 o
   2   0   8    23257.49    22621.77    235.69 o
   4   0   8    23468.85    25158.51    356.22 o
   6   0   8    16683.43    16902.83    275.29 o
   8   0   8     2093.21     2040.54    120.78 o
  10   0   8     3282.86     3234.04    141.96 o
  12   0   8      299.40      424.71     61.34 o
  14   0   8      231.10      218.71     49.51 o
  16   0   8      899.53      960.04     95.33 o
  18   0   8     2495.92     2778.74    175.05 o
  20   0   8     1199.34     1208.85    113.85 o
   1   1   8     5026.24     4579.62     66.12 o
   2   1   8     5349.55     5475.10     80.35 o
   3   1   8     7732.38     7184.01     91.38 o
   4   1   8       98.81      151.58     19.91 o
   5   1   8     8089.14     7943.59    123.02 o
   6   1   8     9175.99     9063.23    152.70 o
   7   1   8    13277.18    13333.57    184.90 o
   8   1   8     5716.06     5576.25    104.85 o
   9   1   8     2174.75     2289.86     99.90 o
  10   1   8     1131.66     1174.61     65.97 o
  11   1   8     2690.69     2892.81    130.52 o
  12   1   8     2525.73     2513.17    137.44 o
  13   1   8      389.15      473.22     43.00 o
  14   1   8      384.28      394.67     40.60 o
  15   1   8      812.51      826.95     61.32 o
  16   1   8     1167.86     1159.12     68.55 o
  17   1   8     2288.25     2445.74    137.07 o
  18   1   8       94.24      148.37     31.62 o
  19   1   8     1897.73     2106.67    110.10 o
  20   1   8      138.54      123.86     23.57 o
  21   1   8      886.17      982.96     64.58 o
   0   2   8     2476.20     2447.25     82.45 o
   1   2   8      994.09     1013.24     34.26 o
   2   2   8     6429.98     6455.99     72.84 o
   3   2   8    13416.21    13320.04    145.96 o
   4   2   8    16036.83    15979.63    164.64 o
   5   2   8     3190.38     3341.38     71.30 o
   6   2   8    21880.05    22786.66    231.51 o
   7   2   8     5085.78     4987.70    126.03 o
   8   2   8     6615.91     6445.39    148.68 o
   9   2   8     1633.38     1660.96     89.73 o
  10   2   8     5741.36     5966.19    131.08 o
  11   2   8     1991.51     1955.86    106.54 o
  12   2   8     4556.01     4829.78    156.05 o
  13   2   8     1190.28     1318.97     83.37 o
  14   2   8       81.60       69.94     40.70 o
  15   2   8     1206.63     1395.56     73.92 o
  16   2   8     3195.39     3298.03    151.78 o
  17   2   8     1693.27     1731.41     81.97 o
  18   2   8      727.02      747.82     48.96 o
  19   2   8     2009.36     2153.16    113.41 o
  20   2   8      607.58      501.34     46.93 o
   1   3   8    19476.83    18415.24    164.05 o
   2   3   8    16557.40    16723.90    148.27 o
   3   3   8    17354.95    17338.74    154.70 o
   4   3   8     7505.28     7481.46    109.93 o
   5   3   8     8250.42     7921.49    123.43 o
   6   3   8     3644.17     3506.62     73.08 o
   7   3   8     3064.85     3136.87     78.24 o
   8   3   8    11120.60    11394.94    178.46 o
   9   3   8     2269.10     2164.82    118.07 o
  10   3   8     6454.32     6480.01    116.36 o
  11   3   8     3489.83     3695.34    133.80 o
  12   3   8     3607.43     3753.75    261.93 o
  13   3   8      595.15      587.81     44.55 o
  14   3   8     3601.90     3464.08    206.10 o
  15   3   8     1632.85     1732.26     89.39 o
  16   3   8     3965.06     4338.02    222.44 o
  17   3   8      188.99      203.94     28.68 o
  18   3   8      496.30      526.24     45.26 o
  19   3   8     1017.46     1047.16     62.80 o
  20   3   8      460.59      504.83     62.36 o
   0   4   8     2337.39     2658.62    181.65 o
   1   4   8      833.29      947.63     46.27 o
   2   4   8     6481.15     6326.98    114.90 o
   3   4   8     8413.04     8480.29    111.11 o
   4   4   8     1037.75      798.23     41.81 o
   5   4   8      209.06      188.46     22.37 o
   6   4   8     1681.30     1562.35     63.14 o
   7   4   8     1958.24     2011.55     95.62 o
   8   4   8     3960.91     4168.92     98.86 o
   9   4   8      877.72      978.99     51.67 o
  10   4   8      172.98      219.53     25.24 o
  11   4   8      976.57      938.32     72.52 o
  12   4   8     1045.42     1109.51     61.76 o
  13   4   8      667.50      794.04     51.52 o
  14   4   8      405.59      510.86     46.76 o
  15   4   8     1435.13     1486.47     89.48 o
  16   4   8      277.49      255.68     32.47 o
  17   4   8      399.68      392.33     57.43 o
  18   4   8      423.92      413.91     65.06 o
  19   4   8      339.04      309.81     47.83 o
  20   4   8      312.91      423.26     49.60 o
   1   5   8     1077.64      958.79     28.29 o
   2   5   8     2195.42     2105.29     63.37 o
   3   5   8     8825.42     8581.06    114.59 o
   4   5   8     4681.05     4638.53    104.30 o
   5   5   8      747.60      803.53     65.33 o
   6   5   8     1849.24     2157.59    131.55 o
   7   5   8      681.34      691.70     60.07 o
   8   5   8     3268.05     3356.88    124.39 o
   9   5   8     3635.16     3781.53    187.34 o
  10   5   8     6755.42     6753.84    168.36 o
  11   5   8     4609.48     4504.28    109.08 o
  12   5   8    10524.71    10628.95    207.34 o
  13   5   8     2281.21     2415.93    125.89 o
  14   5   8     3499.21     3448.77    172.97 o
  15   5   8      918.11      968.94     88.38 o
  16   5   8     2068.35     2254.16    123.28 o
  17   5   8      182.03      244.46     32.77 o
  18   5   8     1360.68     1361.08     96.16 o
  19   5   8      201.24      260.94     39.18 o
  20   5   8     3064.19     3166.48    181.62 o
   0   6   8    13907.93    14927.50    282.43 o
   1   6   8     2707.63     2807.33     44.53 o
   2   6   8     2927.37     2629.74     88.94 o
   3   6   8     8772.82     8708.69    125.99 o
   4   6   8     5801.06     5781.67    105.95 o
   5   6   8     6682.03     6347.40    225.51 o
   6   6   8     1641.15     1616.66     95.18 o
   7   6   8     2297.30     2651.45    167.13 o
   8   6   8     2201.89     2307.54    139.40 o
   9   6   8      910.03     1107.17     81.96 o
  10   6   8     3933.28     3767.84    230.42 o
  11   6   8     7401.63     7492.81    256.37 o
  12   6   8     1105.54     1246.52     91.12 o
  13   6   8     6737.53     6821.72    168.47 o
  14   6   8     1396.06     1447.96     86.69 o
  15   6   8      642.71      670.64     56.07 o
  16   6   8      137.22      244.47     35.06 o
  17   6   8      679.69      706.60     56.81 o
  18   6   8      272.71      327.97     34.87 o
  19   6   8      399.68      308.11     76.97 o
  20   6   8       90.65      101.65     25.07 o
   1   7   8     4092.93     3939.06     64.30 o
   2   7   8     1842.72     1901.48     60.38 o
   3   7   8     3969.68     3832.32     87.38 o
   4   7   8     7298.13     7150.17    122.86 o
   5   7   8     4830.04     4782.70     69.40 o
   6   7   8     8972.21     8913.28    168.60 o
   7   7   8      153.68       95.99     29.31 o
   8   7   8     4251.25     4079.73    172.69 o
   9   7   8      526.77      571.25     51.38 o
  10   7   8     6970.28     6805.31    273.75 o
  11   7   8     1605.01     1673.22     96.56 o
  12   7   8     4491.80     4531.48    228.53 o
  13   7   8      813.48      810.24     65.24 o
  14   7   8     1332.65     1453.76     93.35 o
  15   7   8      215.87      218.89     45.61 o
  16   7   8      493.67      572.36     50.85 o
  17   7   8     1103.72     1267.20     98.36 o
  18   7   8      914.64      929.20     69.21 o
  19   7   8     1295.65     1363.37     90.65 o
   0   8   8     1038.79     1186.32     82.38 o
   1   8   8     1829.33     1796.16     81.65 o
   2   8   8     3914.09     3722.74     71.35 o
   3   8   8     3469.79     3405.42     98.71 o
   4   8   8     2951.76     3121.62    147.17 o
   5   8   8     1184.48     1192.39     52.16 o
   6   8   8     3032.27     3167.71     94.87 o
   7   8   8      628.54      670.42     50.79 o
   8   8   8      538.81      645.51     51.95 o
   9   8   8      360.38      371.11     43.80 o
  10   8   8      596.63      576.38     46.74 o
  11   8   8     5392.40     5379.84    248.33 o
  12   8   8     1244.00     1318.22     84.95 o
  13   8   8     2895.39     2734.18    222.56 o
  14   8   8       35.27      113.75     28.19 o
  15   8   8     4622.44     4826.06    216.68 o
  16   8   8      663.30      680.25     48.62 o
  17   8   8      159.21      116.55     52.16 o
  18   8   8      259.00      270.07     41.14 o
  19   8   8       25.16      124.22     45.89 o
   1   9   8     3119.98     3149.47     53.84 o
   2   9   8     3851.68     3622.11     68.26 o
   3   9   8     5170.04     5404.94    109.34 o
   4   9   8      209.94      214.06     23.93 o
   5   9   8    10433.54    10405.85    172.03 o
   6   9   8     7084.39     7132.00    142.01 o
   7   9   8     3771.48     3775.45     94.88 o
   8   9   8     3300.07     3334.59     69.43 o
   9   9   8     1367.01     1287.63     65.87 o
  10   9   8     6342.16     5994.47    132.44 o
  11   9   8     1116.53     1263.45     74.95 o
  12   9   8     3378.57     3497.78    211.64 o
  13   9   8      411.56      478.82     84.21 o
  14   9   8     3254.82     3306.65    194.45 o
  15   9   8     1498.63     1650.64    114.29 o
  16   9   8     4501.09     4376.91    283.01 o
  17   9   8      366.47      407.11     43.25 o
  18   9   8     1608.17     1691.89    110.32 o
   0  10   8      431.94      382.59     38.49 o
   1  10   8      549.61      632.85     47.16 o
   2  10   8     3948.92     3799.50    108.54 o
   3  10   8     2671.95     2629.28     95.49 o
   4  10   8    18962.39    19740.98    265.44 o
   5  10   8     7157.19     7082.95    103.66 o
   6  10   8    12892.01    13117.29    205.05 o
   7  10   8     3155.91     3112.22     96.57 o
   8  10   8     2722.32     2775.82    100.51 o
   9  10   8      109.89      115.95     20.42 o
  10  10   8      781.63      751.84     55.34 o
  11  10   8      955.73     1000.14     82.63 o
  12  10   8      347.78      332.61     49.38 o
  13  10   8      930.99      954.25     64.46 o
  14  10   8     2013.48     1825.91    122.65 o
  15  10   8     1571.03     1758.18    175.49 o
  16  10   8      928.09      979.47     77.55 o
  17  10   8      430.52      387.78     61.38 o
   1  11   8     4187.99     4283.18     77.34 o
   2  11   8      321.41      314.90     27.89 o
   3  11   8     6441.18     6393.89    141.53 o
   4  11   8      198.01      130.37     28.08 o
   5  11   8     1490.00     1488.30     60.79 o
   6  11   8     2143.03     2238.53    100.09 o
   7  11   8     1448.94     1387.85     70.08 o
   8  11   8     2582.88     2514.45     82.23 o
   9  11   8      117.99      105.16     22.47 o
  10  11   8      336.08      366.15     34.17 o
  11  11   8       23.62       49.78     26.67 o
  12  11   8     1273.70     1458.23     87.12 o
  13  11   8      574.76      658.41     68.07 o
  14  11   8     2278.78     2254.70    140.94 o
  15  11   8      238.34      258.98     37.30 o
  16  11   8     2592.32     2366.88    178.00 o
  17  11   8      195.52      248.74     40.73 o
   0  12   8     6668.17     6284.45    338.87 o
   1  12   8      423.47      462.41     46.39 o
   2  12   8     2174.66     2231.13    140.71 o
   3  12   8      161.80      141.59     21.74 o
   4  12   8     4157.59     4087.86    100.81 o
   5  12   8      772.93      804.97     51.27 o
   6  12   8      921.40      939.90     56.22 o
   7  12   8      234.04      149.83     19.87 o
   8  12   8      870.90      803.26     54.29 o
   9  12   8      147.41      134.61     28.13 o
  10  12   8      710.57      676.42     51.16 o
  11  12   8     2198.13     2004.09    111.14 o
  12  12   8     1250.75     1236.67     67.85 o
  13  12   8     5054.26     5246.36    202.74 o
  14  12   8      966.79      947.55     77.09 o
  15  12   8     4107.48     4228.82    188.37 o
  16  12   8     1512.47     1562.71    127.17 o
   1  13   8    12222.03    12577.01    179.33 o
   2  13   8      153.02      167.36     25.37 o
   3  13   8     1401.39     1336.46     66.45 o
   4  13   8      203.45      165.00     22.74 o
   5  13   8      422.40      429.09     41.92 o
   6  13   8      839.73      870.56     61.31 o
   7  13   8      618.53      598.38     61.53 o
   8  13   8      236.48      194.44     26.97 o
   9  13   8     4483.18     4342.08    125.88 o
  10  13   8      331.16      226.06     29.06 o
  11  13   8     1902.65     1811.76     94.27 o
  12  13   8     3278.85     3483.42    156.54 o
  13  13   8      151.10      208.34     32.88 o
  14  13   8     2772.73     2721.56    164.22 o
  15  13   8     1313.19     1298.48    100.17 o
   0  14   8     7636.91     7356.84    156.36 o
   1  14   8      220.81      267.42     34.63 o
   2  14   8     1969.82     2039.57    108.27 o
   3  14   8      821.29      844.90     69.79 o
   4  14   8     1185.98     1218.73     79.34 o
   5  14   8      763.02      713.55     60.71 o
   6  14   8      381.83      439.95     39.95 o
   7  14   8      223.28      207.09     26.15 o
   8  14   8      678.76      565.19     48.68 o
   9  14   8      839.36      756.22     50.34 o
  10  14   8      720.32      701.27     54.56 o
  11  14   8      437.70      346.19     53.46 o
  12  14   8      645.65      638.77     50.94 o
  13  14   8     1036.98      885.97     73.13 o
  14  14   8      191.84      165.51     56.40 o
   1  15   8     3873.47     3893.64     98.32 o
   2  15   8     1284.58     1320.95     69.93 o
   3  15   8      592.63      681.97     51.89 o
   4  15   8     1737.59     1877.16     79.99 o
   5  15   8       27.55       76.27     35.42 o
   6  15   8     2953.68     2855.59    124.91 o
   7  15   8      882.52      785.29     64.77 o
   8  15   8     2767.59     2663.04    112.37 o
   9  15   8     2392.00     2390.01    102.49 o
  10  15   8      790.74      721.50     58.69 o
  11  15   8     3686.37     3539.56    151.38 o
  12  15   8      525.35      507.77     77.77 o
   0  16   8      376.67      370.91     74.13 o
   1  16   8      518.17      553.22     46.93 o
   2  16   8     1736.77     1697.19     78.81 o
   3  16   8      812.55      745.06     54.68 o
   4  16   8     3570.68     4076.60    192.00 o
   5  16   8      681.50      744.41     66.39 o
   6  16   8     1592.22     1646.30     86.79 o
   7  16   8     1621.20     1581.25    104.48 o
   8  16   8       88.85       94.61     38.28 o
   9  16   8     2357.50     2102.76    136.48 o
  10  16   8       38.52       27.76     25.06 o
  11  16   8      216.47      203.02     31.01 o
   1  17   8      320.24      393.87     41.41 o
   2  17   8      154.41       88.34     29.95 o
   3  17   8     1671.68     1800.43    112.03 o
   4  17   8      321.77      246.54     33.57 o
   5  17   8      658.53      727.94     63.74 o
   6  17   8      811.03      872.76     80.83 o
   7  17   8      294.65      379.61    120.62 o
   8  17   8     3297.27     3275.17     94.20 o
   9  17   8      622.78      538.78     59.52 o
   0  18   8     2119.18     2579.53    233.72 o
   1  18   8      198.85      220.68     32.82 o
   2  18   8      288.14      309.28     42.96 o
   3  18   8      430.10      477.11     78.71 o
   4  18   8     1435.59     1489.32     84.34 o
   5  18   8      233.93      239.60     56.00 o
   6  18   8     1503.76     1361.19    124.09 o
   1  19   8      377.02      299.45     49.28 o
   2   0   9    11203.33    10939.99    188.98 o
   4   0   9     7001.73     6429.72    178.44 o
   6   0   9    17647.66    18736.58    305.12 o
   8   0   9    12954.28    13290.85    333.96 o
  10   0   9     2125.85     2048.88    145.12 o
  12   0   9     1197.08     1374.97    100.07 o
  14   0   9    15755.05    16304.84    425.66 o
  16   0   9    13486.14    14095.99    484.76 o
  18   0   9     4689.02     4780.30    150.52 o
  20   0   9      997.92     1014.86     89.17 o
   0   1   9      701.82      542.85     38.63 o
   1   1   9     2616.75     2341.87     39.56 o
   2   1   9      748.56      702.51     32.83 o
   3   1   9    14193.91    14212.94    272.68 o
   4   1   9       10.97       29.75     21.53 o
   5   1   9     1169.59     1211.16     65.37 o
   6   1   9      798.12      800.72     54.26 o
   7   1   9     3741.59     3770.54    106.93 o
   8   1   9      176.49      165.83     27.95 o
   9   1   9     7283.12     7374.94    134.68 o
  10   1   9     2944.43     3462.95    135.02 o
  11   1   9    10457.73    10356.25    186.89 o
  12   1   9     1642.10     1776.45    102.64 o
  13   1   9     3003.66     3096.18    173.06 o
  14   1   9     1092.71     1102.68     67.92 o
  15   1   9     3946.00     3850.17    169.23 o
  16   1   9      168.88      179.24     32.65 o
  17   1   9     1723.93     1740.41     95.19 o
  18   1   9       19.88       75.30     24.53 o
  19   1   9      429.07      475.94     45.03 o
  20   1   9      343.53      442.22     42.83 o
   1   2   9    10524.46     9823.45    120.71 o
   2   2   9     4896.42     4817.43     82.01 o
   3   2   9     3199.37     2977.20     50.99 o
   4   2   9     4458.35     4237.28     85.07 o
   5   2   9     1734.09     1687.90     63.29 o
   6   2   9     7309.10     7302.06    133.04 o
   7   2   9     4525.53     4423.49     83.49 o
   8   2   9     2888.04     2956.34     85.77 o
   9   2   9     1921.91     2151.04    104.53 o
  10   2   9     3517.42     3540.79    178.65 o
  11   2   9     1188.09     1301.28     67.34 o
  12   2   9     7573.95     7491.92    137.58 o
  13   2   9     1704.92     1934.84    100.34 o
  14   2   9     9766.94     9830.15    192.70 o
  15   2   9       66.46      121.55     23.33 o
  16   2   9     4898.15     4933.00    137.57 o
  17   2   9     2454.38     2431.31    127.23 o
  18   2   9     1121.34      984.29     68.40 o
  19   2   9      825.45      769.67     61.34 o
  20   2   9      984.19      914.33     64.81 o
   0   3   9     2265.65     2570.40    157.65 o
   1   3   9     4193.17     4203.28     78.70 o
   2   3   9     1073.64      882.51     18.81 o
   3   3   9     8623.21     8537.55     97.47 o
   4   3   9     2481.64     2196.75     53.09 o
   5   3   9      402.71      463.78     35.21 o
   6   3   9    13892.66    13933.31    179.76 o
   7   3   9     2221.83     2524.52    134.66 o
   8   3   9     3575.41     3366.96     67.70 o
   9   3   9     1153.84     1307.56     99.50 o
  10   3   9     7412.41     7475.96    102.14 o
  11   3   9     3558.77     3741.14    109.00 o
  12   3   9     5964.13     5946.41     85.14 o
  13   3   9     2071.64     2077.06    113.76 o
  14   3   9      136.40      206.75     40.24 o
  15   3   9     1077.24     1176.63     80.61 o
  16   3   9      303.55      365.51     41.80 o
  17   3   9     1115.43     1239.78     83.83 o
  18   3   9      952.48      990.87     63.16 o
  19   3   9     1160.16     1212.15     74.02 o
  20   3   9     1128.68     1141.91     71.01 o
   1   4   9     7564.03     7398.42    167.76 o
   2   4   9     1436.58     1272.21     37.20 o
   3   4   9     6905.59     6666.20    110.55 o
   4   4   9     4987.45     4621.23     82.88 o
   5   4   9     5474.08     5315.44    110.09 o
   6   4   9      726.79      733.80     47.85 o
   7   4   9     2626.18     2587.59     78.62 o
   8   4   9     1519.82     1588.00     80.39 o
   9   4   9    14323.17    14095.25    226.27 o
  10   4   9     1456.41     1642.67     98.27 o
  11   4   9     7153.18     7459.49    155.61 o
  12   4   9     7805.15     8138.95    152.21 o
  13   4   9      545.84      713.30     75.26 o
  14   4   9     1678.07     1804.56     94.82 o
  15   4   9      906.75      860.08     67.20 o
  16   4   9       19.13       70.86     44.50 o
  17   4   9     1109.37     1126.89     69.04 o
  18   4   9      238.33      235.02     32.64 o
  19   4   9     1325.74     1435.23     84.80 o
  20   4   9      566.67      491.21     55.02 o
   0   5   9     5177.88     5048.70    166.60 o
   1   5   9     2021.91     1857.53     86.70 o
   2   5   9    20624.89    20669.10    225.90 o
   3   5   9     1135.71     1153.34     45.61 o
   4   5   9    14207.86    15069.30    178.72 o
   5   5   9     1385.03     1398.43     66.31 o
   6   5   9     6787.31     6547.60    119.02 o
   7   5   9      452.50      534.48     48.83 o
   8   5   9      738.90      740.92     54.50 o
   9   5   9      221.13      305.25     51.38 o
  10   5   9     1568.28     1494.33    126.98 o
  11   5   9     1450.73     1416.79    164.14 o
  12   5   9     6140.46     5578.70    150.15 o
  13   5   9      412.33      356.53     47.57 o
  14   5   9        3.38       85.40     25.31 o
  15   5   9     1671.97     1779.05    100.86 o
  16   5   9       65.52      278.92     99.92 o
  17   5   9      456.45      447.70     41.75 o
  18   5   9      723.64      760.88     60.74 o
  19   5   9      198.19      184.27     31.10 o
   1   6   9    11100.81    11451.52    144.79 o
   2   6   9     5054.88     4834.34    106.15 o
   3   6   9    17481.57    17600.75    188.62 o
   4   6   9     2508.22     2530.07    101.38 o
   5   6   9    14226.30    14340.62    266.93 o
   6   6   9     1757.67     1853.87    100.68 o
   7   6   9      777.15      812.21     51.51 o
   8   6   9       64.29      109.30     23.08 o
   9   6   9     2971.08     3065.61    164.02 o
  10   6   9      228.70      133.77     29.12 o
  11   6   9      971.16     1016.30     58.43 o
  12   6   9      579.04      651.36     56.66 o
  13   6   9      195.97      234.16     43.31 o
  14   6   9     1302.33     1240.92     96.50 o
  15   6   9      109.54      150.07     30.68 o
  16   6   9     1043.39     1087.97     63.90 o
  17   6   9     1445.10     1483.99     94.04 o
  18   6   9      224.10      183.71     42.62 o
  19   6   9     3030.51     3121.82    223.94 o
   0   7   9      353.05      365.98     38.59 o
   1   7   9      946.43      882.51     47.91 o
   2   7   9     1246.37     1168.44     60.21 o
   3   7   9     6857.18     6647.56    133.68 o
   4   7   9    10375.02    10427.39    275.54 o
   5   7   9     1080.92     1118.37     79.02 o
   6   7   9     4766.86     4566.45    245.43 o
   7   7   9     1287.64     1378.75     96.26 o
   8   7   9      635.08      556.22     61.23 o
   9   7   9     1594.67     1856.62    131.35 o
  10   7   9      512.33      540.66     57.54 o
  11   7   9     2118.38     2385.83    135.90 o
  12   7   9     3187.12     3273.55    160.87 o
  13   7   9     1858.10     1988.64    120.67 o
  14   7   9     2348.74     2382.58    122.08 o
  15   7   9      464.95      510.24     49.69 o
  16   7   9      535.31      598.64     59.17 o
  17   7   9      239.73      308.92     50.72 o
  18   7   9      509.11      506.55     54.74 o
  19   7   9      497.64      502.76     59.67 o
   1   8   9     2063.23     1875.04     89.01 o
   2   8   9     8609.48     8536.15    124.92 o
   3   8   9    22800.54    23465.38    210.92 o
   4   8   9     5127.72     5062.33    146.19 o
   5   8   9     4942.88     4831.55    151.29 o
   6   8   9     3589.85     3529.66     66.77 o
   7   8   9      674.98      734.36     71.28 o
   8   8   9     2086.47     2303.58    135.86 o
   9   8   9      617.74      665.30     62.45 o
  10   8   9      460.53      491.35     60.48 o
  11   8   9      181.83      164.53     33.07 o
  12   8   9     5925.19     6012.92    207.99 o
  13   8   9      816.86      853.01     72.49 o
  14   8   9     1971.37     2032.24    117.98 o
  15   8   9      203.76      305.65     43.64 o
  16   8   9      318.92      362.52     40.60 o
  17   8   9      172.85      136.46     34.00 o
  18   8   9      110.18      143.02     30.87 o
   0   9   9      901.98      961.61     71.21 o
   1   9   9      644.77      619.69     43.98 o
   2   9   9     1320.23     1339.51     63.58 o
   3   9   9     2135.16     2128.76     90.72 o
   4   9   9     8865.13     8715.92    212.12 o
   5   9   9     4417.19     4346.25     87.39 o
   6   9   9     5366.93     5333.08    130.56 o
   7   9   9     1858.48     1855.44     79.58 o
   8   9   9     1552.84     1588.85     75.22 o
   9   9   9     2584.65     2805.34    214.56 o
  10   9   9      427.48      464.00     69.40 o
  11   9   9    11167.44    11092.59    351.78 o
  12   9   9     1468.01     1487.67     81.09 o
  13   9   9     6913.75     7658.12    447.69 o
  14   9   9     1132.61     1185.86     74.06 o
  15   9   9      902.42      912.22     58.97 o
  16   9   9      287.13      262.30     37.62 o
  17   9   9       65.14       55.79     49.07 o
  18   9   9      515.51      432.18     43.72 o
   1  10   9      152.25      174.25     27.37 o
   2  10   9     1385.11     1512.00     74.40 o
   3  10   9     1494.16     1565.43     64.34 o
   4  10   9     7851.65     7837.99    169.51 o
   5  10   9      445.15      510.29     38.35 o
   6  10   9     3649.54     3632.89    104.54 o
   7  10   9      627.59      535.58     45.49 o
   8  10   9     1245.82     1183.40     68.31 o
   9  10   9     1068.73     1099.71     57.22 o
  10  10   9     1033.22     1064.38    105.40 o
  11  10   9     2291.43     2233.14    129.12 o
  12  10   9     6791.54     6766.66    214.96 o
  13  10   9      272.50      255.32     34.20 o
  14  10   9     2162.40     2129.20    124.55 o
  15  10   9      338.39      317.77     41.14 o
  16  10   9     2705.29     2736.87    141.55 o
  17  10   9      136.29      166.63     30.81 o
   0  11   9    13706.39    15331.46    366.85 o
   1  11   9      176.03      138.15     22.64 o
   2  11   9     6654.93     6468.61    106.37 o
   3  11   9     3857.60     4036.47    109.28 o
   4  11   9     1347.68     1398.60     66.25 o
   5  11   9      920.62      981.58     53.14 o
   6  11   9      266.82      245.23     26.45 o
   7  11   9     1968.34     1944.85     88.12 o
   8  11   9     1575.75     1528.42     68.31 o
   9  11   9      205.99      218.58     27.17 o
  10  11   9       93.23       96.09     25.32 o
  11  11   9     1694.84     1675.89     92.86 o
  12  11   9      115.10      114.60     44.25 o
  13  11   9     1646.93     1556.73    100.31 o
  14  11   9     2457.39     2415.72    142.97 o
  15  11   9     1600.29     1538.45    120.17 o
  16  11   9       92.06      111.27     30.10 o
   1  12   9     2583.15     2597.56     87.86 o
   2  12   9      336.14      347.56     37.34 o
   3  12   9      832.85      825.90     50.03 o
   4  12   9     2389.21     2348.30     82.42 o
   5  12   9      161.06      188.70     25.18 o
   6  12   9     4029.41     4139.17     99.11 o
   7  12   9     2404.86     2208.52    102.20 o
   8  12   9     5965.00     5941.61     96.15 o
   9  12   9     3568.03     3578.40    111.87 o
  10  12   9     4170.52     4007.05    140.30 o
  11  12   9     2163.48     2010.59    103.09 o
  12  12   9     2426.65     2550.51    144.29 o
  13  12   9      685.94      579.59     46.89 o
  14  12   9     3055.51     3005.63    190.70 o
  15  12   9      958.49      876.75     75.34 o
   0  13   9       41.36      136.77     28.23 o
   1  13   9      135.44      110.17     19.23 o
   2  13   9     2080.32     1999.52     46.41 o
   3  13   9     1003.74     1037.14     50.20 o
   4  13   9     3593.09     4023.34    165.48 o
   5  13   9      432.28      402.55     33.79 o
   6  13   9     2193.68     2056.62     73.42 o
   7  13   9       20.42       51.16     39.20 o
   8  13   9      249.94      229.10     26.79 o
   9  13   9      651.10      516.11     46.41 o
  10  13   9      513.70      487.17     39.02 o
  11  13   9     1398.61     1384.14     84.24 o
  12  13   9      415.67      445.38     41.73 o
  13  13   9      405.38      404.15     60.67 o
  14  13   9      790.45      767.42    115.77 o
   1  14   9     2496.94     2595.32    101.80 o
   2  14   9     1085.58     1182.71     73.98 o
   3  14   9     2043.70     1982.87    106.33 o
   4  14   9      948.19      900.24     61.28 o
   5  14   9      491.30      475.98     50.83 o
   6  14   9      684.25      767.33     45.72 o
   7  14   9       45.73       76.21     32.38 o
   8  14   9     2284.16     2240.20     88.89 o
   9  14   9     1294.53     1282.87     68.76 o
  10  14   9     2596.90     2454.14    126.07 o
  11  14   9      648.32      545.77     53.77 o
  12  14   9     1309.45     1125.02     87.03 o
  13  14   9       26.91      110.54     25.61 o
   0  15   9      934.85      862.79     75.19 o
   1  15   9      606.28      738.49     51.18 o
   2  15   9      509.65      446.29     38.26 o
   3  15   9     1840.67     1797.74     87.74 o
   4  15   9     2544.76     2684.82    132.55 o
   5  15   9      272.38      240.03     30.96 o
   6  15   9     3090.22     3168.91    113.78 o
   7  15   9      618.25      734.48     92.58 o
   8  15   9      247.33      232.95     31.62 o
   9  15   9     1128.34     1157.21     74.77 o
  10  15   9      866.74      774.60     71.95 o
  11  15   9      868.17      827.13     67.42 o
  12  15   9       11.14       73.15     55.94 o
   1  16   9     5455.39     5615.95    239.27 o
   2  16   9      790.52      764.03     50.77 o
   3  16   9       58.07       70.28     28.93 o
   4  16   9      655.08      790.87     51.36 o
   5  16   9      570.12      513.17     46.55 o
   6  16   9     1700.29     1667.47    113.02 o
   7  16   9      989.58      981.42     69.05 o
   8  16   9     2607.12     2664.12    129.85 o
   9  16   9      528.85      516.29     58.87 o
  10  16   9      465.00      316.85     67.44 o
   0  17   9      502.52      526.17     56.67 o
   1  17   9      134.39      234.54     34.56 o
   2  17   9      517.74      507.80     48.68 o
   3  17   9      216.10      206.12     29.02 o
   4  17   9      476.72      495.07     52.33 o
   5  17   9       80.30      113.06     22.86 o
   6  17   9      860.44      840.46     61.94 o
   7  17   9      722.14      636.33     63.06 o
   8  17   9       67.34      122.65     34.39 o
   1  18   9      417.56      513.64     74.10 o
   2  18   9      804.12      935.45     61.16 o
   3  18   9      158.84      194.43     39.73 o
   4  18   9       35.36       58.30     40.55 o
   5  18   9      235.58      264.16     32.90 o
   0   0  10    22785.07    23188.01    269.55 o
   2   0  10    13322.16    13304.44    247.29 o
   4   0  10    26544.15    27843.49    374.19 o
   6   0  10    14500.38    15142.66    309.00 o
   8   0  10    14279.26    14533.89    311.12 o
  10   0  10      393.76      547.82     92.08 o
  12   0  10     1296.57     1105.35     86.16 o
  14   0  10     1812.24     2021.91    145.67 o
  16   0  10     3102.78     3536.72    273.41 o
  18   0  10     1028.10     1048.28     98.56 o
  20   0  10      198.18      196.56     90.53 o
   1   1  10    12874.84    13309.54    175.52 o
   2   1  10     3980.50     3963.57     64.06 o
   3   1  10      204.65      307.79     50.97 o
   4   1  10     6715.74     6738.66    128.91 o
   5   1  10     1577.97     1820.65     80.84 o
   6   1  10     5666.51     5182.71    139.42 o
   7   1  10      759.78      691.53     50.51 o
   8   1  10     2403.73     2197.16     65.89 o
   9   1  10     3188.79     3009.29     84.47 o
  10   1  10      121.00      154.05     26.74 o
  11   1  10     4509.63     4376.09     82.32 o
  12   1  10     2233.32     2559.26    137.93 o
  13   1  10      613.48      663.71     46.00 o
  14   1  10      535.07      591.43     42.19 o
  15   1  10      201.16      262.34     56.06 o
  16   1  10       21.75       61.79     22.07 o
  17   1  10     1688.43     1676.62    101.16 o
  18   1  10      334.43      363.65     44.35 o
  19   1  10     1682.14     1756.60     95.81 o
  20   1  10      157.60      130.87     28.53 o
   0   2  10    15922.24    16364.41    231.47 o
   1   2  10       71.09       35.56     13.64 o
   2   2  10    22676.62    23286.84    269.44 o
   3   2  10      881.66     1268.46    245.46 o
   4   2  10    12496.36    12719.04    145.00 o
   5   2  10      387.02      447.99     38.32 o
   6   2  10     2691.52     2594.15     78.92 o
   7   2  10     8154.86     8218.15    153.64 o
   8   2  10     3695.21     3566.68     88.75 o
   9   2  10     7992.90     7745.47    121.42 o
  10   2  10     1387.60     1519.88     91.10 o
  11   2  10     1140.91     1223.28     67.21 o
  12   2  10      423.14      453.48     40.54 o
  13   2  10      255.64      339.78     36.32 o
  14   2  10     1811.07     1889.05     88.43 o
  15   2  10     2687.32     2809.06    112.29 o
  16   2  10      692.50      625.23     54.91 o
  17   2  10     4096.19     4291.99    180.33 o
  18   2  10      414.17      339.91     51.06 o
  19   2  10      399.57      335.11     44.56 o
  20   2  10      882.92      844.18     65.33 o
   1   3  10     8075.98     7911.03    120.27 o
   2   3  10     5704.82     5551.67     77.08 o
   3   3  10     3431.86     3456.41     67.08 o
   4   3  10     1729.99     1983.38    110.62 o
   5   3  10       81.86      125.27     19.82 o
   6   3  10      817.90     1309.04    208.56 o
   7   3  10       21.79       82.45     52.25 o
   8   3  10     1784.43     1904.80     99.88 o
   9   3  10     3533.10     3816.20     95.37 o
  10   3  10      535.32      538.60     39.89 o
  11   3  10      261.06      245.79     34.41 o
  12   3  10      907.01      860.83     60.85 o
  13   3  10      522.13      505.40     42.81 o
  14   3  10     1286.18     1243.88     81.20 o
  15   3  10     2341.62     2470.97    134.25 o
  16   3  10     2590.04     2503.49    147.39 o
  17   3  10     1177.32     1246.34     74.57 o
  18   3  10     2034.58     2161.23    112.25 o
  19   3  10     1615.89     1858.74    104.06 o
   0   4  10    11616.66    11548.88    222.34 o
   1   4  10     2350.90     2358.10     90.88 o
   2   4  10     8066.28     8154.42    127.39 o
   3   4  10     3679.40     3723.34     75.06 o
   4   4  10     6999.36     7026.94     99.09 o
   5   4  10     3872.86     3801.91     91.82 o
   6   4  10     2251.02     2272.18     63.98 o
   7   4  10     2365.80     2387.56     87.78 o
   8   4  10     3298.68     3331.15     78.39 o
   9   4  10    14699.58    14558.22    185.96 o
  10   4  10     7223.56     7158.31    188.19 o
  11   4  10     4603.53     4388.78    105.95 o
  12   4  10      336.28      402.90     45.88 o
  13   4  10     2771.82     3003.17    128.72 o
  14   4  10      700.27      756.67     49.14 o
  15   4  10     2538.10     2730.22    140.12 o
  16   4  10      632.53      603.75     50.48 o
  17   4  10       25.79       34.18     32.16 o
  18   4  10      741.70      773.59     57.43 o
  19   4  10      246.70      250.76     41.11 o
   1   5  10     2920.48     2935.92    121.61 o
   2   5  10     2764.40     2739.93     99.40 o
   3   5  10      781.52      889.58     37.15 o
   4   5  10     3296.96     3308.31     43.86 o
   5   5  10     2784.70     2841.48     98.47 o
   6   5  10     4416.33     4575.30    127.01 o
   7   5  10     8490.66     8705.12    188.51 o
   8   5  10     1796.25     1747.10    105.71 o
   9   5  10      513.39      530.89     45.70 o
  10   5  10     1033.99     1077.24     87.84 o
  11   5  10      257.37      195.39     30.95 o
  12   5  10     3598.19     3584.49    229.69 o
  13   5  10     1209.44     1270.50     75.47 o
  14   5  10      714.31      821.62     69.19 o
  15   5  10      919.22     1051.25     70.65 o
  16   5  10     1023.61     1125.71     72.99 o
  17   5  10      516.25      576.00     49.29 o
  18   5  10     1580.43     1384.10    112.43 o
  19   5  10      321.83      410.55     49.95 o
   0   6  10      580.44      686.83     66.15 o
   1   6  10     2157.50     2253.35    101.81 o
   2   6  10      898.48      867.45     49.82 o
   3   6  10     5477.38     5331.53    105.83 o
   4   6  10     1067.67     1017.55     55.22 o
   5   6  10     5593.25     5592.85    117.43 o
   6   6  10     1870.18     2102.39    115.73 o
   7   6  10      697.43      803.94     67.93 o
   8   6  10     1576.43     1681.63     99.79 o
   9   6  10     5568.88     5427.72    159.79 o
  10   6  10      844.62      773.56     65.02 o
  11   6  10    11372.22    11498.63    191.72 o
  12   6  10     1126.54     1063.72     69.99 o
  13   6  10     8229.10     8065.05    209.41 o
  14   6  10       36.00      119.73     26.31 o
  15   6  10     1571.13     1600.72    105.30 o
  16   6  10      267.62      234.36     31.58 o
  17   6  10      951.83      973.35     64.22 o
  18   6  10       63.83      152.57     28.31 o
  19   6  10      832.28      776.14     61.52 o
   1   7  10     1383.66     1454.86     76.53 o
   2   7  10     6347.39     6371.73    160.44 o
   3   7  10     2219.92     2220.06     58.87 o
   4   7  10     3390.18     3381.67     87.50 o
   5   7  10     3238.20     3238.99    127.65 o
   6   7  10     1120.44     1268.34     73.24 o
   7   7  10       37.55      111.07     36.96 o
   8   7  10     1788.31     1704.58     98.58 o
   9   7  10      876.39     1030.50     64.55 o
  10   7  10     1786.94     1813.83    104.14 o
  11   7  10      386.78      445.59     48.09 o
  12   7  10      630.23      584.70     63.88 o
  13   7  10       60.08       67.13     41.05 o
  14   7  10      773.65      734.16     59.95 o
  15   7  10     1331.03     1284.65     97.47 o
  16   7  10       78.07      109.10     27.52 o
  17   7  10      544.03      597.50     51.67 o
  18   7  10     1175.25     1086.45     75.58 o
   0   8  10     3521.82     3428.77    115.43 o
   1   8  10       43.56       49.16     18.57 o
   2   8  10     1709.40     1617.20     97.55 o
   3   8  10      289.99      266.24     34.70 o
   4   8  10     2900.07     2778.35    126.80 o
   5   8  10    12551.09    12511.55    243.11 o
   6   8  10     4430.91     4336.13    160.24 o
   7   8  10     7246.41     6879.18    178.53 o
   8   8  10      357.36      408.97     64.13 o
   9   8  10     1506.47     1528.38    101.34 o
  10   8  10      542.22      492.96     55.11 o
  11   8  10     1756.08     1792.69    115.21 o
  12   8  10     1713.43     1878.99    114.07 o
  13   8  10      570.79      578.67     62.60 o
  14   8  10      415.41      369.83     38.06 o
  15   8  10     1718.10     1805.34     99.83 o
  16   8  10       99.43      114.55     29.78 o
  17   8  10     4590.03     4520.02    142.95 o
  18   8  10      104.54      127.41     24.20 o
   1   9  10     5649.44     5356.11    148.21 o
   2   9  10       51.44       54.28     26.69 o
   3   9  10     4508.22     4539.24    100.88 o
   4   9  10       97.40      117.63     23.01 o
   5   9  10      726.46      711.98     47.01 o
   6   9  10      335.15      426.27     48.35 o
   7   9  10     1402.12     1368.34     74.22 o
   8   9  10     1368.95     1305.96     82.90 o
   9   9  10      729.28      739.69     69.15 o
  10   9  10     1128.22      976.98     81.42 o
  11   9  10     3086.23     3110.00    163.75 o
  12   9  10      522.99      500.05     60.87 o
  13   9  10     2644.23     2564.40    133.85 o
  14   9  10     2354.61     2261.25    117.33 o
  15   9  10     2676.38     2535.06    168.57 o
  16   9  10     1329.92     1350.24     98.34 o
  17   9  10      140.17      124.75     23.77 o
   0  10  10     1127.64     1254.49     77.72 o
   1  10  10      714.81      623.85     43.47 o
   2  10  10     4454.28     4622.30    103.25 o
   3  10  10     4723.20     4494.80     80.22 o
   4  10  10    12524.01    13088.40    203.03 o
   5  10  10      108.86       73.36     18.26 o
   6  10  10     2026.42     2029.59     88.39 o
   7  10  10     2200.47     2353.17     92.80 o
   8  10  10       83.04       57.65     22.08 o
   9  10  10     3677.00     3773.87    202.67 o
  10  10  10      472.74      581.92     51.94 o
  11  10  10      318.54      273.36     36.44 o
  12  10  10     1223.74     1433.67    107.31 o
  13  10  10      820.75      900.81     73.74 o
  14  10  10      202.91      192.34     38.27 o
  15  10  10     1893.75     1886.36    127.83 o
  16  10  10       34.70      126.24     38.26 o
   1  11  10     7172.76     7566.25    198.19 o
   2  11  10      641.78      687.19     42.16 o
   3  11  10     3090.27     3304.50     88.11 o
   4  11  10     1107.72     1148.31     66.13 o
   5  11  10      530.46      604.50     41.29 o
   6  11  10      957.69      940.57     49.80 o
   7  11  10      303.65      234.44     29.82 o
   8  11  10     1474.16     1388.16     64.22 o
   9  11  10      810.14      835.60     92.60 o
  10  11  10     1465.68     1579.86     93.18 o
  11  11  10      508.23      426.59     51.97 o
  12  11  10     2168.20     2016.30    128.73 o
  13  11  10      204.36      210.94     37.99 o
  14  11  10      739.96      745.65     67.83 o
  15  11  10      894.32      767.62     62.70 o
  16  11  10      395.27      461.48     54.08 o
   0  12  10    15565.93    16261.71    307.95 o
   1  12  10      128.90       88.03     33.48 o
   2  12  10     6904.87     7068.21    160.75 o
   3  12  10      835.01      859.96     53.19 o
   4  12  10     4330.62     4407.23     85.21 o
   5  12  10      157.91      163.72     32.43 o
   6  12  10     1838.58     1826.42     82.50 o
   7  12  10      574.88      565.79     43.73 o
   8  12  10     6901.19     6775.00    148.65 o
   9  12  10      757.43      628.73     64.27 o
  10  12  10     3529.57     3276.50    119.61 o
  11  12  10     1580.31     1598.10     88.84 o
  12  12  10     1463.58     1501.27     97.23 o
  13  12  10     1815.73     1982.92    146.32 o
  14  12  10      602.52      677.55     77.02 o
  15  12  10      803.77      787.91     74.23 o
   1  13  10     1029.05     1082.12     57.75 o
   2  13  10     2716.39     2871.39     81.96 o
   3  13  10      526.27      609.84     42.95 o
   4  13  10     3359.01     3364.97    120.82 o
   5  13  10      196.99      184.56     24.05 o
   6  13  10     2177.13     2327.89     93.93 o
   7  13  10     1360.72     1402.58     75.56 o
   8  13  10      773.28      720.40     48.32 o
   9  13  10     1633.67     1481.74     82.21 o
  10  13  10     1326.33     1190.01     75.46 o
  11  13  10      694.56      699.30     68.09 o
  12  13  10     1125.15     1003.75     67.85 o
  13  13  10      367.99      393.83     48.13 o
  14  13  10      791.75      884.08     91.63 o
   0  14  10    17598.50    17957.31   1088.65 o
   1  14  10       10.89       61.22     24.69 o
   2  14  10     5918.07     6183.05    164.27 o
   3  14  10      299.37      306.04     45.17 o
   4  14  10      255.00      233.96     30.82 o
   5  14  10      531.53      548.10     47.64 o
   6  14  10        9.18       52.33     22.73 o
   7  14  10       21.64       52.55     16.93 o
   8  14  10     2719.63     2522.60    117.11 o
   9  14  10     2045.89     1852.17     92.03 o
  10  14  10     1710.92     1660.99    115.58 o
  11  14  10     1030.49      937.87     65.25 o
  12  14  10      576.89      720.22     81.26 o
   1  15  10      564.04      585.65     45.31 o
   2  15  10      165.54      149.52     27.51 o
   3  15  10      423.57      457.16     40.41 o
   4  15  10      110.35      115.19     33.81 o
   5  15  10      758.27      726.12     48.96 o
   6  15  10      270.16      205.57     31.13 o
   7  15  10      815.84      802.51     66.91 o
   8  15  10      501.66      417.02     51.46 o
   9  15  10      481.63      553.69     60.38 o
  10  15  10      291.14      291.09     46.55 o
  11  15  10      792.67      717.75     63.59 o
   0  16  10     3302.43     3568.49    245.59 o
   1  16  10      170.13      141.75     31.82 o
   2  16  10     2270.14     2477.77    105.61 o
   3  16  10       50.31      101.27     22.82 o
   4  16  10      684.76      847.01     65.83 o
   5  16  10        9.55       20.80     38.40 o
   6  16  10     1075.15     1093.75     75.97 o
   7  16  10      929.53      771.12     59.75 o
   8  16  10      420.83      441.26     56.81 o
   9  16  10     2707.90     2372.46    164.60 o
   1  17  10      386.65      546.01     53.20 o
   2  17  10      184.41      153.96     24.33 o
   3  17  10     1798.73     1842.63    108.73 o
   4  17  10      108.12       55.07     15.45 o
   5  17  10     3241.43     3443.24    133.27 o
   6  17  10      544.59      527.17     50.10 o
   7  17  10      528.06      486.30     49.94 o
   0  18  10      480.58      437.50     61.90 o
   1  18  10       53.82       84.87     21.77 o
   2  18  10      435.95      517.37     51.85 o
   2   0  11     2112.99     2023.16     79.20 o
   4   0  11      866.16      971.79     72.50 o
   6   0  11     8305.14     8425.93    212.60 o
   8   0  11    10316.76    10563.18    252.70 o
  10   0  11    15464.52    16456.11    432.63 o
  12   0  11    12731.83    12891.45    354.27 o
  14   0  11    13609.35    14166.65    309.89 o
  16   0  11    11794.90    11967.11    425.47 o
  18   0  11     1966.77     1868.21    152.41 o
   0   1  11     2271.54     2268.89     92.51 o
   1   1  11     1900.76     2199.41    145.12 o
   2   1  11     2228.10     2121.35     61.77 o
   3   1  11     7397.56     7591.67    125.74 o
   4   1  11     1368.44     1213.61     52.04 o
   5   1  11       29.31       20.09     16.16 o
   6   1  11     2025.14     2234.80     93.03 o
   7   1  11     4723.88     4491.96     61.05 o
   8   1  11      735.61      792.06     65.44 o
   9   1  11     4047.22     3899.89     84.69 o
  10   1  11     2485.13     2419.56     95.25 o
  11   1  11      697.87      698.44     49.70 o
  12   1  11      702.40      721.90     51.35 o
  13   1  11     4881.54     5056.35    116.85 o
  14   1  11       12.55       96.60     26.55 o
  15   1  11     1403.92     1387.75     85.27 o
  16   1  11      380.73      474.59     41.97 o
  17   1  11     2646.16     2593.73    116.32 o
  18   1  11      400.18      387.70     37.28 o
  19   1  11     2795.83     2917.42    146.73 o
   1   2  11     9179.75     9290.76    114.59 o
   2   2  11    18605.01    19055.69    160.01 o
   3   2  11     3944.44     3773.87     96.90 o
   4   2  11    13132.07    13167.39    171.83 o
   5   2  11    10123.31     9850.10    169.45 o
   6   2  11     8197.79     8165.93    163.44 o
   7   2  11     6632.21     6635.97    115.49 o
   8   2  11     6393.85     6324.51    133.43 o
   9   2  11      207.52      223.02     33.10 o
  10   2  11    14311.40    14579.19    217.37 o
  11   2  11     2701.97     2904.39    133.61 o
  12   2  11     7652.71     7754.61    138.13 o
  13   2  11      459.74      507.73     45.52 o
  14   2  11     4539.59     4194.54    196.21 o
  15   2  11       65.35       83.54     22.01 o
  16   2  11     2244.79     2277.67    100.63 o
  17   2  11      693.90      758.07     56.53 o
  18   2  11      867.57      900.51     65.09 o
  19   2  11      168.89      158.65     27.54 o
   0   3  11     4343.29     4813.98    195.59 o
   1   3  11      662.17      738.51     44.44 o
   2   3  11     1487.06     1380.84     82.09 o
   3   3  11      894.75      810.07     36.83 o
   4   3  11     1611.11     1433.39     40.90 o
   5   3  11     7013.54     6990.64    152.64 o
   6   3  11     1883.47     1705.30     73.43 o
   7   3  11      893.30      866.43     62.83 o
   8   3  11      415.53      473.89     34.61 o
   9   3  11     2709.95     2494.03    109.44 o
  10   3  11     6830.60     6808.80    124.95 o
  11   3  11     1430.38     1471.58     85.59 o
  12   3  11      559.46      592.32     41.29 o
  13   3  11      371.61      247.77     33.75 o
  14   3  11      172.72      191.55     32.40 o
  15   3  11      958.34      967.31     61.14 o
  16   3  11      311.69      355.55     32.59 o
  17   3  11     1308.04     1378.15     87.45 o
  18   3  11     2243.24     2293.61    112.68 o
  19   3  11     1515.98     1519.37     88.10 o
   1   4  11     5530.17     5464.18    104.70 o
   2   4  11     5354.36     5120.80     94.43 o
   3   4  11     3203.07     2958.93    107.97 o
   4   4  11     7297.74     7172.53    124.79 o
   5   4  11     6935.42     7134.46    140.64 o
   6   4  11      183.01      166.51     23.70 o
   7   4  11     6134.49     6130.32    134.30 o
   8   4  11       20.07      100.03     38.91 o
   9   4  11       20.45       75.32     21.00 o
  10   4  11     6685.85     6764.15    169.29 o
  11   4  11     1163.83     1145.89     61.86 o
  12   4  11     8776.60     9032.23    141.29 o
  13   4  11      399.04      425.76     37.48 o
  14   4  11     2258.85     2432.86    105.46 o
  15   4  11     1960.14     1937.45    108.48 o
  16   4  11        5.83       59.68     27.29 o
  17   4  11     2099.68     2432.23    149.84 o
  18   4  11      557.09      413.56     66.35 o
  19   4  11     1120.39     1169.40    116.04 o
   0   5  11     4183.79     3851.20    155.37 o
   1   5  11     1556.72     1527.28     71.22 o
   2   5  11      114.27      147.83     24.95 o
   3   5  11     2079.01     1899.12     96.02 o
   4   5  11     4378.49     4427.76     93.67 o
   5   5  11     2400.58     2474.28     89.67 o
   6   5  11      235.13      343.64     32.51 o
   7   5  11      222.96      303.39     39.49 o
   8   5  11     4782.12     4765.75    159.60 o
   9   5  11      603.13      679.51     53.97 o
  10   5  11     6225.99     6358.50    144.39 o
  11   5  11     1595.57     1699.72     83.97 o
  12   5  11     1050.08      952.88     61.87 o
  13   5  11       54.42       54.73     33.66 o
  14   5  11     1833.77     1951.44    120.99 o
  15   5  11     1368.21     1402.22     84.05 o
  16   5  11       21.05      166.83     33.32 o
  17   5  11      138.17      191.33     33.77 o
  18   5  11     1688.98     2019.66    129.42 o
   1   6  11     5480.93     5592.12    148.78 o
   2   6  11     1432.45     1364.06     73.99 o
   3   6  11    17062.80    17690.76    136.73 o
   4   6  11      662.03      668.65     43.11 o
   5   6  11    16678.57    17049.36    241.86 o
   6   6  11      562.26      660.59     72.24 o
   7   6  11     6580.77     6744.70    167.14 o
   8   6  11      541.42      551.68     46.31 o
   9   6  11     1055.85     1008.15     96.18 o
  10   6  11     1044.31     1226.85     65.65 o
  11   6  11      502.98      417.99     49.01 o
  12   6  11      245.77      358.25     44.09 o
  13   6  11     1005.34     1087.59     95.77 o
  14   6  11      171.34      149.86     27.99 o
  15   6  11      754.96      736.04     59.31 o
  16   6  11     1757.81     1811.06     99.99 o
  17   6  11      727.75      691.74     74.89 o
  18   6  11      994.13     1012.56     69.24 o
   0   7  11     3164.07     3134.26    167.93 o
   1   7  11       86.29      118.47     29.49 o
   2   7  11     1305.44     1314.66     76.02 o
   3   7  11     7591.58     7398.94    145.80 o
   4   7  11      674.67      659.90     45.89 o
   5   7  11     3333.19     3349.73    126.89 o
   6   7  11     1064.98     1032.32     55.97 o
   7   7  11     1642.40     1691.34     98.18 o
   8   7  11     2311.59     2309.81    133.74 o
   9   7  11     2275.24     2247.03    137.14 o
  10   7  11      716.91      686.85     54.26 o
  11   7  11     1310.03     1381.15     80.57 o
  12   7  11      720.48      722.39     56.36 o
  13   7  11      112.01      126.14     27.59 o
  14   7  11     2566.50     2755.53    158.05 o
  15   7  11       97.63      157.58     30.69 o
  16   7  11     1089.10     1088.50     78.69 o
  17   7  11      158.36      214.15     38.33 o
   1   8  11     1620.87     1592.46    105.50 o
   2   8  11     1038.58      964.66     63.61 o
   3   8  11    17988.95    18497.41    260.28 o
   4   8  11     1593.99     1721.11     74.22 o
   5   8  11     9282.40     9169.85    121.34 o
   6   8  11       36.21       40.74     18.50 o
   7   8  11     2862.21     3007.96     78.74 o
   8   8  11     1202.89     1208.40     68.30 o
   9   8  11      101.17       81.29     31.02 o
  10   8  11      418.95      370.98     42.04 o
  11   8  11     1679.33     1657.42    104.09 o
  12   8  11     5651.09     6011.88    225.14 o
  13   8  11       85.04      102.08     23.88 o
  14   8  11      884.36      961.11     57.41 o
  15   8  11      579.81      570.81     50.75 o
  16   8  11      648.72      615.95     57.47 o
  17   8  11       14.33       86.82     30.37 o
   0   9  11     4429.95     4900.30    130.97 o
   1   9  11       52.32       66.71     16.58 o
   2   9  11      477.02      501.25     43.12 o
   3   9  11      950.62     1012.74     61.32 o
   4   9  11      852.92      973.97     52.31 o
   5   9  11     2624.13     2771.57    139.89 o
   6   9  11      332.41      284.97     43.09 o
   7   9  11     3041.38     2971.86    162.82 o
   8   9  11      758.26      724.63     60.72 o
   9   9  11     1201.25     1213.96     80.39 o
  10   9  11      400.97      406.30     38.08 o
  11   9  11     1868.41     1852.23    111.90 o
  12   9  11       99.26      152.94     28.18 o
  13   9  11     3401.82     3613.01    175.20 o
  14   9  11      559.33      563.64     54.22 o
  15   9  11      679.65      635.70     54.91 o
  16   9  11      597.98      607.25     52.85 o
   1  10  11       26.90       23.10     17.39 o
   2  10  11      604.26      620.00     40.97 o
   3  10  11      627.63      563.39     45.29 o
   4  10  11     2544.17     2735.62    172.19 o
   5  10  11      359.26      382.60     46.39 o
   6  10  11     1927.14     2011.21    130.87 o
   7  10  11     1121.04     1194.92     84.54 o
   8  10  11      215.39      229.90     47.39 o
   9  10  11     2290.97     2298.95    156.12 o
  10  10  11     3080.53     3051.83    187.38 o
  11  10  11      685.23      782.16     65.83 o
  12  10  11     6643.14     6875.40    128.82 o
  13  10  11      299.55      276.37     49.04 o
  14  10  11     2398.80     2267.23    136.33 o
  15  10  11      863.16      865.72     68.01 o
  16  10  11      888.91      899.15     73.85 o
   0  11  11     3800.48     4075.14    132.79 o
   1  11  11     1359.13     1456.48     68.72 o
   2  11  11     3867.39     4093.35     82.79 o
   3  11  11     3163.23     3352.18    109.25 o
   4  11  11     1863.58     1856.50     81.14 o
   5  11  11     1329.16     1365.89     69.04 o
   6  11  11      152.27      161.75     25.17 o
   7  11  11      994.38     1031.16     87.51 o
   8  11  11     2483.71     2408.52    154.89 o
   9  11  11      786.24      958.87    105.20 o
  10  11  11     3018.19     3079.69    180.38 o
  11  11  11     1325.36     1352.94     91.16 o
  12  11  11      530.95      465.85     50.38 o
  13  11  11     1602.27     1615.16     97.27 o
  14  11  11      536.27      388.56     65.03 o
  15  11  11      223.54      268.22     34.51 o
   1  12  11     6728.97     7413.05    154.85 o
   2  12  11     1833.00     1832.81     82.32 o
   3  12  11      823.05      890.36     59.42 o
   4  12  11     2672.59     2532.18    111.99 o
   5  12  11     4365.38     4287.98    151.22 o
   6  12  11     3028.62     2919.63    111.87 o
   7  12  11      471.49      473.14     43.79 o
   8  12  11     3870.58     3898.53    141.16 o
   9  12  11      154.74      252.96     63.77 o
  10  12  11     6112.03     6322.50    273.18 o
  11  12  11       11.63      100.04     34.54 o
  12  12  11     3093.63     3066.85    164.27 o
  13  12  11      564.10      609.83     62.81 o
  14  12  11     1950.23     1788.77    109.11 o
   0  13  11      781.03      745.16     71.54 o
   1  13  11      375.03      338.55     31.13 o
   2  13  11      588.00      626.80     43.46 o
   3  13  11     1413.80     1568.31     72.90 o
   4  13  11      644.04      788.52     46.71 o
   5  13  11       11.34       68.31     19.62 o
   6  13  11      103.67      113.22     31.16 o
   7  13  11       35.44      110.42     28.27 o
   8  13  11      214.11      288.23     31.62 o
   9  13  11       99.38      101.89     27.63 o
  10  13  11      285.81      343.00     58.87 o
  11  13  11      259.51      308.56     41.72 o
  12  13  11      116.89      134.38     34.21 o
  13  13  11      249.67      247.06     64.01 o
   1  14  11     1641.65     1690.62     71.75 o
   2  14  11     2532.27     2658.61    129.02 o
   3  14  11      153.76      166.85     48.41 o
   4  14  11      661.84      793.39     53.43 o
   5  14  11      293.68      258.43     27.23 o
   6  14  11      438.89      434.77     36.15 o
   7  14  11       38.87       85.21     21.46 o
   8  14  11     3326.96     3161.19    109.45 o
   9  14  11      756.57      711.47     58.86 o
  10  14  11     2879.59     2689.52    159.14 o
  11  14  11      118.62      133.95     32.00 o
   0  15  11      519.41      463.05     83.29 o
   1  15  11      362.56      350.79     34.74 o
   2  15  11      413.69      369.63     31.37 o
   3  15  11     1726.57     1832.53     91.50 o
   4  15  11     2330.67     2633.85    119.34 o
   5  15  11      486.90      458.24     41.42 o
   6  15  11     2057.99     2077.77    127.94 o
   7  15  11      118.02      113.69     26.78 o
   8  15  11      194.26      188.79     35.58 o
   9  15  11      150.76      278.57     52.15 o
  10  15  11     1078.94      990.94     94.95 o
   1  16  11     4297.49     4271.96    188.49 o
   2  16  11       10.15       95.03     30.08 o
   3  16  11      394.66      353.57     32.44 o
   4  16  11       24.54      147.30     25.72 o
   5  16  11      349.50      385.98     42.73 o
   6  16  11       63.56       74.33     45.76 o
   7  16  11      723.01      595.39     60.59 o
   8  16  11      303.09      300.01     41.97 o
   0  17  11     1266.76     1389.53    117.29 o
   1  17  11      286.32      272.49     40.95 o
   2  17  11      108.50      138.41     24.59 o
   3  17  11      365.62      499.01     44.45 o
   4  17  11       43.47       92.75     25.88 o
   5  17  11       67.43      139.30     20.14 o
   0   0  12    69068.29    72840.71  10217.76 o
   2   0  12    26634.50    28462.28    381.27 o
   4   0  12     7897.03     7562.35    299.20 o
   6   0  12     5923.17     6350.74    178.56 o
   8   0  12     5482.37     5007.82    133.42 o
  10   0  12      631.98      769.78    100.89 o
  12   0  12      444.75      664.68     61.70 o
  14   0  12     2334.84     2393.73    179.17 o
  16   0  12     1638.62     1575.69    123.34 o
  18   0  12     3426.84     3024.67    206.89 o
   1   1  12     2509.67     2386.06     34.73 o
   2   1  12     3642.08     3613.05     71.77 o
   3   1  12     1053.40     1039.86     50.95 o
   4   1  12      237.38      213.94     33.31 o
   5   1  12     1151.61     1195.67     51.66 o
   6   1  12     1591.22     1706.96     91.16 o
   7   1  12      105.98      142.19     29.77 o
   8   1  12      903.82      849.13     64.83 o
   9   1  12     3480.05     3634.53    162.39 o
  10   1  12      447.64      550.01     77.87 o
  11   1  12     2741.93     2871.42    129.09 o
  12   1  12     1975.09     2095.69    112.43 o
  13   1  12     1350.89     1400.87     80.39 o
  14   1  12     1547.43     1638.63    101.26 o
  15   1  12     1357.47     1289.85     64.89 o
  16   1  12      253.80      227.26     28.37 o
  17   1  12     1754.13     1782.24    100.32 o
  18   1  12      209.44      247.08     38.24 o
   0   2  12    32800.53    34849.38    362.23 o
   1   2  12      211.38      215.52     19.98 o
   2   2  12    19099.33    19785.65    179.59 o
   3   2  12      485.77      474.77     35.80 o
   4   2  12     7709.08     7626.54    129.88 o
   5   2  12     1486.41     1347.24     59.09 o
   6   2  12     8426.63     8450.66    165.14 o
   7   2  12     2276.20     2343.26    116.30 o
   8   2  12    11850.53    12459.41    209.36 o
   9   2  12     2782.53     2728.88     93.63 o
  10   2  12     4570.86     4515.34    114.59 o
  11   2  12      394.87      368.02     54.73 o
  12   2  12      901.92      946.81     78.71 o
  13   2  12       94.70      127.64     26.98 o
  14   2  12      220.84      280.90     31.41 o
  15   2  12     4447.98     4188.23    117.74 o
  16   2  12      301.05      356.35     30.82 o
  17   2  12     2130.80     2347.05    136.70 o
  18   2  12     1255.45     1348.21    118.29 o
   1   3  12     4398.25     4430.12     88.20 o
   2   3  12     2014.81     1975.07     58.56 o
   3   3  12      123.27       95.36     12.77 o
   4   3  12     1265.97     1200.83     55.19 o
   5   3  12      779.97      842.45     62.14 o
   6   3  12      512.14      510.09     40.78 o
   7   3  12     1407.62     1372.59     70.70 o
   8   3  12      385.79      506.69     46.43 o
   9   3  12      709.60      647.12     49.82 o
  10   3  12     1949.67     1906.71     98.60 o
  11   3  12      246.23      242.90     28.51 o
  12   3  12      603.10      632.36     49.58 o
  13   3  12      317.32      381.69     39.10 o
  14   3  12      247.42      237.44     33.63 o
  15   3  12      184.64      207.41     30.59 o
  16   3  12      241.50      309.48     36.22 o
  17   3  12      101.88      155.18     29.97 o
  18   3  12     1137.06     1189.61     66.96 o
   0   4  12     3261.72     3376.81    201.82 o
   1   4  12     3719.48     3819.76    129.27 o
   2   4  12     2958.37     2957.22    109.83 o
   3   4  12    13595.45    14131.28    185.56 o
   4   4  12     7501.77     7518.90     97.28 o
   5   4  12     4822.49     4685.46    117.74 o
   6   4  12     1777.05     1840.20     79.93 o
   7   4  12     2422.89     2776.30    129.74 o
   8   4  12     5168.75     5043.44    163.72 o
   9   4  12     4934.53     5152.24    245.14 o
  10   4  12     3449.81     3400.42     78.03 o
  11   4  12     2682.28     2824.28     85.38 o
  12   4  12       96.07      139.10     23.47 o
  13   4  12      868.31      895.49     63.46 o
  14   4  12     1102.15     1248.91     69.82 o
  15   4  12     2341.44     2411.97    139.94 o
  16   4  12     1321.00     1493.71     87.51 o
  17   4  12      339.15      376.41     50.04 o
  18   4  12       95.06      123.82     39.99 o
   1   5  12      789.09      776.24     65.42 o
   2   5  12     3735.27     3802.04     80.61 o
   3   5  12     1715.53     1880.95     86.84 o
   4   5  12       11.98       61.97     42.68 o
   5   5  12     1082.05     1003.67     56.48 o
   6   5  12     4022.87     3905.44    119.93 o
   7   5  12     3280.45     3384.05    140.92 o
   8   5  12     4880.22     4874.89    115.91 o
   9   5  12       43.92       30.39     32.46 o
  10   5  12      299.85      276.00     34.33 o
  11   5  12       34.41       74.98     22.63 o
  12   5  12      265.98      248.92     35.64 o
  13   5  12      599.84      607.96     49.50 o
  14   5  12      140.37      267.01     45.57 o
  15   5  12     3434.95     3509.46    215.84 o
  16   5  12     1098.79     1058.83     99.59 o
  17   5  12      124.52      151.43     24.70 o
  18   5  12      705.40      795.03    104.11 o
   0   6  12     5652.73     5480.85    289.64 o
   1   6  12      778.20      890.41     61.16 o
   2   6  12      707.76      806.93     56.73 o
   3   6  12    10706.35    10873.25    193.84 o
   4   6  12     2061.56     1936.75     75.11 o
   5   6  12     3801.16     3723.65    133.22 o
   6   6  12      692.69      702.92     60.22 o
   7   6  12      601.22      624.29     84.16 o
   8   6  12      357.31      309.80     41.25 o
   9   6  12     2563.91     2531.81    151.78 o
  10   6  12     1377.69     1437.18     83.87 o
  11   6  12     7794.95     7635.38    217.84 o
  12   6  12      517.91      586.88     55.06 o
  13   6  12     6330.85     6577.64    149.18 o
  14   6  12      261.66      242.26     32.55 o
  15   6  12     1905.59     1901.81    116.17 o
  16   6  12      537.71      508.67     53.23 o
  17   6  12     1608.25     1463.78     86.51 o
   1   7  12     1014.65     1119.75     57.53 o
   2   7  12     3872.35     4024.01    107.35 o
   3   7  12      165.13      155.93     23.41 o
   4   7  12      145.89      135.84     27.65 o
   5   7  12     6023.97     6056.63     78.06 o
   6   7  12     1501.83     1614.60     86.39 o
   7   7  12      603.93      580.38     50.33 o
   8   7  12       26.70       46.61     25.39 o
   9   7  12      185.57      175.93     29.85 o
  10   7  12      737.46      793.48     65.77 o
  11   7  12     2039.76     1988.46    106.67 o
  12   7  12      178.14      237.95     36.17 o
  13   7  12      290.26      291.79     34.45 o
  14   7  12       54.26      111.87     28.22 o
  15   7  12      215.64      200.92     36.70 o
  16   7  12      372.60      285.74     44.75 o
  17   7  12      195.04      229.81     34.56 o
   0   8  12      715.40      917.86     88.87 o
   1   8  12      121.18      118.11     33.16 o
   2   8  12     6160.72     6283.73    127.68 o
   3   8  12      155.71       96.04     44.61 o
   4   8  12     1818.42     1880.60     72.03 o
   5   8  12      526.68      493.99     37.76 o
   6   8  12      395.99      373.70     40.88 o
   7   8  12     2735.55     2867.15    129.29 o
   8   8  12     1129.58     1326.46     96.20 o
   9   8  12     2118.17     2216.36    111.85 o
  10   8  12       13.91       39.51     22.33 o
  11   8  12     5567.14     5437.40    158.70 o
  12   8  12      219.09      129.69     37.69 o
  13   8  12     3897.52     4284.81    152.41 o
  14   8  12       52.08       71.88     21.02 o
  15   8  12      944.66      879.50     63.90 o
  16   8  12      268.67      258.73     38.78 o
   1   9  12      237.78      229.72     28.47 o
   2   9  12      165.32      120.00     18.57 o
   3   9  12     1088.82      915.03     53.32 o
   4   9  12       92.33       40.26     33.77 o
   5   9  12     1658.34     1557.44     64.40 o
   6   9  12     1018.55      870.39     78.18 o
   7   9  12      760.31      776.14     54.21 o
   8   9  12     1154.67     1303.68     75.77 o
   9   9  12      355.24      328.45     44.11 o
  10   9  12     1643.42     1633.02    134.22 o
  11   9  12      737.26      582.68     49.39 o
  12   9  12       27.65       37.76     21.70 o
  13   9  12     3752.59     3964.43    218.26 o
  14   9  12       42.85      115.47     27.46 o
  15   9  12     2119.34     1973.57    140.36 o
  16   9  12     1296.99     1363.69     99.09 o
   0  10  12      603.21      570.97     70.60 o
   1  10  12     1330.98     1281.38     59.18 o
   2  10  12     8704.10     8863.38    209.59 o
   3  10  12      684.70      692.75     62.57 o
   4  10  12     7492.07     7903.42    168.67 o
   5  10  12      605.13      578.59     46.47 o
   6  10  12     2507.17     2584.81     92.87 o
   7  10  12     2079.30     2073.21    103.11 o
   8  10  12      942.32      919.97     81.01 o
   9  10  12     3828.42     3812.73    106.25 o
  10  10  12      185.33      198.41     29.78 o
  11  10  12       19.32       62.96     27.43 o
  12  10  12      155.53      192.93     30.65 o
  13  10  12     1036.20     1121.50     90.57 o
  14  10  12       17.87       57.49     21.38 o
  15  10  12      578.55      522.77     53.05 o
   1  11  12      449.93      467.27     50.25 o
   2  11  12     1098.56     1098.92     69.83 o
   3  11  12       45.15       90.95     22.05 o
   4  11  12       34.34       26.79     17.27 o
   5  11  12      694.31      666.42     56.72 o
   6  11  12     1684.74     1774.80    142.32 o
   7  11  12      316.00      305.35     45.82 o
   8  11  12     1817.08     1734.86    121.00 o
   9  11  12      152.93      115.77     26.54 o
  10  11  12     2575.46     2635.73    127.04 o
  11  11  12       89.77       82.07     29.05 o
  12  11  12     2515.46     2573.07    141.83 o
  13  11  12      605.66      582.64     52.86 o
  14  11  12      198.15      149.70     26.54 o
   0  12  12     6536.85     7257.54     96.00 o
   1  12  12      628.13      619.61     37.86 o
   2  12  12     4303.49     4203.41    138.79 o
   3  12  12      434.42      428.87     41.75 o
   4  12  12     1713.49     1831.18     96.26 o
   5  12  12     2393.25     2530.32    121.85 o
   6  12  12     2046.10     1983.68    115.26 o
   7  12  12      252.14      289.14     36.89 o
   8  12  12     2239.48     2197.83    123.10 o
   9  12  12     2383.72     2350.15    199.27 o
  10  12  12     2438.32     2303.59    131.66 o
  11  12  12      225.89      232.51     32.94 o
  12  12  12      272.56      269.04     42.57 o
  13  12  12      478.19      405.80     47.47 o
   1  13  12       52.74       50.86     24.47 o
   2  13  12      692.04      851.00     56.36 o
   3  13  12      264.76      279.26     29.54 o
   4  13  12      454.05      471.24     43.16 o
   5  13  12      395.13      388.89     32.73 o
   6  13  12      308.05      290.87     34.65 o
   7  13  12       44.04       63.69     33.34 o
   8  13  12     1206.03     1332.76    100.63 o
   9  13  12     2826.75     2939.56    141.64 o
  10  13  12     2905.81     2533.10    182.62 o
  11  13  12     1231.09     1098.56     95.39 o
  12  13  12     1901.89     1731.89    126.00 o
   0  14  12    12703.21    14405.19    203.96 o
   1  14  12      199.10      224.72     26.83 o
   2  14  12     4472.62     4841.65    177.31 o
   3  14  12     1732.67     1905.18     98.32 o
   4  14  12      447.99      435.95     31.52 o
   5  14  12     1356.12     1298.97     72.04 o
   6  14  12     1598.47     1506.95     83.93 o
   7  14  12      960.59      968.65     80.86 o
   8  14  12     2194.14     2149.14    193.77 o
   9  14  12       62.73       99.52     21.23 o
  10  14  12      477.61      327.25     68.02 o
   1  15  12     1615.79     1535.17     96.59 o
   2  15  12     1297.20     1330.91     80.07 o
   3  15  12      197.06      189.85     31.15 o
   4  15  12      846.57      906.63     61.36 o
   5  15  12     1859.38     1899.60     95.64 o
   6  15  12       15.17       75.85     25.35 o
   7  15  12      561.91      492.68     56.73 o
   8  15  12     1819.06     1866.02    171.22 o
   9  15  12     1287.43     1029.27    111.06 o
   0  16  12      100.87      141.43     59.70 o
   1  16  12       77.70       80.24     23.26 o
   2  16  12      121.37      123.17     31.36 o
   3  16  12       80.22      142.26     29.13 o
   4  16  12      323.37      241.16     46.54 o
   5  16  12      144.62      164.69     22.64 o
   6  16  12      957.74      894.75     68.01 o
   1  17  12      598.50      635.64     51.11 o
   2   0  13     2065.87     2092.34    139.97 o
   4   0  13     3065.01     3172.27     75.61 o
   6   0  13     9005.69     9395.49    366.06 o
   8   0  13    38199.52    40153.37   1350.00 o
  10   0  13    10502.54    10898.04    275.79 o
  12   0  13     2241.30     2240.51    220.61 o
  14   0  13     3199.40     3280.03    178.19 o
  16   0  13     8915.42     9005.22    281.37 o
  18   0  13    10793.69    11039.47    477.22 o
   0   1  13     7135.45     7246.55    158.08 o
   1   1  13     3733.11     3670.85     59.70 o
   2   1  13     1223.17     1256.65     59.43 o
   3   1  13     2185.66     1985.75     93.36 o
   4   1  13      490.75      428.88     27.37 o
   5   1  13       11.63       64.12     30.38 o
   6   1  13      536.26      546.89     70.16 o
   7   1  13     1639.19     1766.23     77.98 o
   8   1  13       78.50       91.78     32.43 o
   9   1  13      872.73      853.03     59.20 o
  10   1  13     1606.28     1441.95     73.00 o
  11   1  13     1289.10     1298.53    104.57 o
  12   1  13      284.15      312.88     37.80 o
  13   1  13     1062.12     1141.29     63.90 o
  14   1  13     1177.43     1113.19     64.59 o
  15   1  13      931.56      967.01     69.69 o
  16   1  13      948.72     1030.75     64.20 o
  17   1  13      287.99      258.39     36.66 o
  18   1  13       29.99      147.37     22.54 o
   1   2  13     7348.38     7438.85     81.28 o
   2   2  13      850.54      778.94     54.74 o
   3   2  13     1147.57     1204.49     49.04 o
   4   2  13     2281.37     2218.07    101.20 o
   5   2  13      557.55      528.89     38.81 o
   6   2  13      422.86      452.14     36.72 o
   7   2  13      887.61      809.29     62.02 o
   8   2  13    13612.62    14341.70    218.75 o
   9   2  13     6924.99     6831.16    206.65 o
  10   2  13    12132.50    12460.59    175.79 o
  11   2  13     3807.04     3999.15    118.61 o
  12   2  13     6865.38     6951.61    103.83 o
  13   2  13      100.52      104.49     19.10 o
  14   2  13     1739.91     1687.55     99.78 o
  15   2  13     2412.46     2512.38    126.58 o
  16   2  13     1862.69     1912.38    111.35 o
  17   2  13      783.84      855.56     63.27 o
  18   2  13     2541.06     2452.30    158.90 o
   0   3  13     4362.45     4626.82    135.84 o
   1   3  13      108.07      174.41     33.76 o
   2   3  13     1424.97     1251.90     72.94 o
   3   3  13      790.15      760.00     44.28 o
   4   3  13     3602.52     3489.32    118.26 o
   5   3  13     6633.53     6656.96     99.57 o
   6   3  13     2471.06     2426.47     88.60 o
   7   3  13     5631.10     5686.70     95.17 o
   8   3  13     2463.72     2461.91     92.60 o
   9   3  13      113.39      120.95     25.06 o
  10   3  13     1429.94     1506.74     80.26 o
  11   3  13      688.94      619.61     46.73 o
  12   3  13       75.40       66.33     25.23 o
  13   3  13      354.20      370.16     40.21 o
  14   3  13       26.23       96.07     21.86 o
  15   3  13      154.25      155.71     26.20 o
  16   3  13     1867.01     1760.16     99.66 o
  17   3  13      195.58      202.73     33.51 o
   1   4  13     5840.68     6084.36    170.97 o
   2   4  13     1146.26     1192.56     75.48 o
   3   4  13      414.64      431.73     56.83 o
   4   4  13     2118.22     2098.87     81.60 o
   5   4  13     4416.78     4288.69    204.14 o
   6   4  13      217.54      168.74     24.80 o
   7   4  13     6225.24     5876.44     94.96 o
   8   4  13      522.01      489.12     44.35 o
   9   4  13     4911.88     5022.15    121.85 o
  10   4  13     2651.34     2554.27     95.52 o
  11   4  13      800.17      797.11     54.47 o
  12   4  13     3604.68     3717.89     75.14 o
  13   4  13       58.85       95.13     22.54 o
  14   4  13       12.34       51.54     22.27 o
  15   4  13     1700.47     1596.41     83.68 o
  16   4  13      477.46      506.80     39.63 o
  17   4  13      137.78      144.79     28.27 o
   0   5  13     5566.11     5551.46    182.58 o
   1   5  13     1118.41     1319.83     70.07 o
   2   5  13     1932.33     1869.89     87.27 o
   3   5  13     9001.26     9312.61    169.83 o
   4   5  13    11695.47    11322.61    145.38 o
   5   5  13      190.21      154.58     24.13 o
   6   5  13     4875.67     4803.89     80.77 o
   7   5  13      265.68      205.02     32.63 o
   8   5  13     1251.16     1212.44     63.50 o
   9   5  13      986.90     1006.21     68.78 o
  10   5  13     1455.01     1422.35     84.97 o
  11   5  13      665.14      744.10     58.03 o
  12   5  13     1129.80     1256.72    106.63 o
  13   5  13      112.52      131.25     27.58 o
  14   5  13     1785.49     1821.35    103.69 o
  15   5  13      129.60       98.84     29.59 o
  16   5  13     2964.34     2884.88    149.12 o
  17   5  13      108.57      133.40     25.15 o
   1   6  13     7753.36     8297.88    204.91 o
   2   6  13     2969.94     3041.83    122.21 o
   3   6  13     4108.67     4195.70     96.72 o
   4   6  13      265.99      294.42     45.98 o
   5   6  13     5867.81     6303.77    152.27 o
   6   6  13      125.38       86.85     19.06 o
   7   6  13     1632.52     1611.09     70.35 o
   8   6  13     1255.50     1297.05     80.83 o
   9   6  13     4291.00     4267.89     92.40 o
  10   6  13      432.22      409.54     44.88 o
  11   6  13       29.53       62.64     21.11 o
  12   6  13      399.05      403.68     42.24 o
  13   6  13     1455.99     1527.97     88.63 o
  14   6  13      117.72      136.20     32.33 o
  15   6  13      694.07      717.82     61.10 o
  16   6  13      700.97      708.70     56.04 o
   0   7  13     2110.04     1907.91    152.19 o
   1   7  13      501.57      521.02     39.03 o
   2   7  13     6313.42     6430.18    106.29 o
   3   7  13      102.82      175.26     32.99 o
   4   7  13     3645.40     3754.37    131.97 o
   5   7  13      236.49      222.82     30.18 o
   6   7  13     4540.20     4889.91    192.17 o
   7   7  13      395.61      414.04     46.88 o
   8   7  13     5253.43     5251.21    149.08 o
   9   7  13      571.91      626.97     59.20 o
  10   7  13      206.88      227.19     43.16 o
  11   7  13      495.59      578.11     54.45 o
  12   7  13      598.33      648.15     55.79 o
  13   7  13      503.42      480.27     40.50 o
  14   7  13     1966.17     2079.31    123.95 o
  15   7  13     1575.27     1746.36    111.63 o
  16   7  13      872.76      914.87     73.19 o
   1   8  13     4431.91     4559.91    109.78 o
   2   8  13      792.39      921.72     55.79 o
   3   8  13     4167.83     4563.42     88.45 o
   4   8  13      124.40      141.97     29.49 o
   5   8  13     3187.32     3132.80    129.39 o
   6   8  13      710.66      557.52     48.21 o
   7   8  13     1633.90     1647.64     77.79 o
   8   8  13      573.62      597.29     50.40 o
[truncated: 54,492 more chars]
